# Supplementary material for: Provenance-and machine learning-based recommendation of parameter values in scientific workflows
Source: PeerJ Comput Sci. 2021 Jul 5;7:e606. doi: 10.7717/peerj-cs.606 (PMC8279147; doi:10.7717/peerj-cs.606)
Supplement: Supplemental Information 1 — One part was run using SciCumulus Workflow Management System, the other part retrieved from the Workflow Generator site (https://confluence.pegasus.isi.edu/display/pegasus/WorkflowGenerator). The crota2 attribute is a float value that represents an image rotation on the sky. The dec attribute is an optional float representing Dec for region statistics, and crval2 is a float value representing Axis 2 sky reference value in Montage workflow. [file peerj-cs-07-606-s001.csv]

cntr	ra	dec	cra	cdec	naxis1	naxis2	ctype1	ctype2	crpix1	crpix2	crval1	crval2	cdelt1	cdelt2	crota2	equinox	size	hdu
0	245.8707739	-26.3527067	16h_23m_28.99s	-26d_21m_09.7s	512	1024	RA---SIN	DEC--SIN	256.5	512.5	245.8706189	-26.3525679	-2.7777778450e-04	2.7777778450e-04	0.0135792	2000	2111040	0
1	245.8707025	-26.0832623	16h_23m_28.97s	-26d_04m_59.7s	512	1024	RA---SIN	DEC--SIN	256.5	512.5	245.8705478	-26.0831234	-2.7777778450e-04	2.7777778450e-04	0.0135477	2000	2111040	0
2	246.0038139	-26.1510489	16h_24m_00.92s	-26d_09m_03.8s	512	1024	RA---SIN	DEC--SIN	256.5	512.5	246.0036591	-26.15091	-2.7777778450e-04	2.7777778450e-04	0.0149704	2000	2111040	0
3	246.0038928	-26.4204933	16h_24m_00.93s	-26d_25m_13.8s	512	1024	RA---SIN	DEC--SIN	256.5	512.5	246.0037377	-26.4203545	-2.7777778450e-04	2.7777778450e-04	0.0150052	2000	2111040	0
4	246.0039722	-26.6899378	16h_24m_00.95s	-26d_41m_23.8s	512	1024	RA---SIN	DEC--SIN	256.5	512.5	246.0038167	-26.6897989	-2.7777778450e-04	2.7777778450e-04	0.0150405	2000	2111040	0
5	246.0040519	-26.9593822	16h_24m_00.97s	-26d_57m_33.8s	512	1024	RA---SIN	DEC--SIN	256.5	512.5	246.003896	-26.9592433	-2.7777778450e-04	2.7777778450e-04	0.0150764	2000	2111040	0
6	246.136732	-27.1610261	16h_24m_32.82s	-27d_09m_39.7s	512	1024	RA---SIN	DEC--SIN	256.5	512.5	246.1365759	-27.1608872	-2.7777778450e-04	2.7777778450e-04	0.0149046	2000	2111040	0
7	246.1366531	-26.8915816	16h_24m_32.80s	-26d_53m_29.7s	512	1024	RA---SIN	DEC--SIN	256.5	512.5	246.1364973	-26.8914428	-2.7777778450e-04	2.7777778450e-04	0.0148688	2000	2111040	0
8	246.1365744	-26.6221372	16h_24m_32.78s	-26d_37m_19.7s	512	1024	RA---SIN	DEC--SIN	256.5	512.5	246.136419	-26.6219983	-2.7777778450e-04	2.7777778450e-04	0.0148336	2000	2111040	0
9	246.1364962	-26.3526928	16h_24m_32.76s	-26d_21m_09.7s	512	1024	RA---SIN	DEC--SIN	256.5	512.5	246.1363412	-26.3525539	-2.7777778450e-04	2.7777778450e-04	0.0147989	2000	2111040	0
10	246.1364184	-26.0832483	16h_24m_32.74s	-26d_04m_59.7s	512	1024	RA---SIN	DEC--SIN	256.5	512.5	246.1362637	-26.0831095	-2.7777778450e-04	2.7777778450e-04	0.0147647	2000	2111040	0
11	246.2692682	-26.1509929	16h_25m_04.62s	-26d_09m_03.6s	512	1024	RA---SIN	DEC--SIN	256.5	512.5	246.2691134	-26.1508541	-2.7777778450e-04	2.7777778450e-04	0.0115938	2000	2111040	0
12	246.2693294	-26.4204374	16h_25m_04.64s	-26d_25m_13.6s	512	1024	RA---SIN	DEC--SIN	256.5	512.5	246.2691743	-26.4202985	-2.7777778450e-04	2.7777778450e-04	0.0116207	2000	2111040	0
13	246.2693909	-26.6898818	16h_25m_04.65s	-26d_41m_23.6s	512	1024	RA---SIN	DEC--SIN	256.5	512.5	246.2692354	-26.6897429	-2.7777778450e-04	2.7777778450e-04	0.0116481	2000	2111040	0
14	246.2694528	-26.9593262	16h_25m_04.67s	-26d_57m_33.6s	512	1024	RA---SIN	DEC--SIN	256.5	512.5	246.2692969	-26.9591874	-2.7777778450e-04	2.7777778450e-04	0.0116758	2000	2111040	0
15	246.4017101	-27.166501	16h_25m_36.41s	-27d_09m_59.4s	512	1024	RA---SIN	DEC--SIN	256.5	512.5	246.401554	-27.1663622	-2.7777778450e-04	2.7777778450e-04	0.0126269	2000	2111040	0
16	246.4016433	-26.8970566	16h_25m_36.39s	-26d_53m_49.4s	512	1024	RA---SIN	DEC--SIN	256.5	512.5	246.4014875	-26.8969178	-2.7777778450e-04	2.7777778450e-04	0.0125967	2000	2111040	0
17	246.4015766	-26.6276122	16h_25m_36.38s	-26d_37m_39.4s	512	1024	RA---SIN	DEC--SIN	256.5	512.5	246.4014212	-26.6274733	-2.7777778450e-04	2.7777778450e-04	0.0125668	2000	2111040	0
18	246.4015102	-26.3581677	16h_25m_36.36s	-26d_21m_29.4s	512	1024	RA---SIN	DEC--SIN	256.5	512.5	246.4013552	-26.3580289	-2.7777778450e-04	2.7777778450e-04	0.0125374	2000	2111040	0
19	246.4014443	-26.0887233	16h_25m_36.35s	-26d_05m_19.4s	512	1024	RA---SIN	DEC--SIN	256.5	512.5	246.4012896	-26.0885844	-2.7777778450e-04	2.7777778450e-04	0.0125084	2000	2111040	0
21	246.533126	-26.4133864	16h_26m_07.95s	-26d_24m_48.2s	512	1024	RA---SIN	DEC--SIN	256.5	512.5	246.5329709	-26.4132476	-2.7777778450e-04	2.7777778450e-04	0.0005214	2000	2111040	0
22	246.5331291	-26.6828309	16h_26m_07.95s	-26d_40m_58.2s	512	1024	RA---SIN	DEC--SIN	256.5	512.5	246.5329737	-26.682692	-2.7777778450e-04	2.7777778450e-04	0.0005227	2000	2111040	0
23	246.5331322	-26.9522753	16h_26m_07.95s	-26d_57m_08.2s	512	1024	RA---SIN	DEC--SIN	256.5	512.5	246.5329764	-26.9521364	-2.7777778450e-04	2.7777778450e-04	0.0005239	2000	2111040	0
24	245.3384983	-26.147205	16h_21m_21.24s	-26d_08m_49.9s	512	1024	RA---SIN	DEC--SIN	256.5	512.5	245.3383436	-26.1470661	-2.7777778450e-04	2.7777778450e-04	0.0003041	2000	2111040	0
25	245.3385003	-26.4166494	16h_21m_21.24s	-26d_24m_59.9s	512	1024	RA---SIN	DEC--SIN	256.5	512.5	245.3383452	-26.4165106	-2.7777778450e-04	2.7777778450e-04	0.0003048	2000	2111040	0
26	245.3385022	-26.6860939	16h_21m_21.24s	-26d_41m_09.9s	512	1024	RA---SIN	DEC--SIN	256.5	512.5	245.3383468	-26.685955	-2.7777778450e-04	2.7777778450e-04	0.0003055	2000	2111040	0
27	245.3385042	-26.9555383	16h_21m_21.24s	-26d_57m_19.9s	512	1024	RA---SIN	DEC--SIN	256.5	512.5	245.3383484	-26.9553994	-2.7777778450e-04	2.7777778450e-04	0.0003063	2000	2111040	0
28	245.4740765	-26.15092	16h_21m_53.78s	-26d_09m_03.3s	512	1024	RA---SIN	DEC--SIN	256.5	512.5	245.4739218	-26.1507811	-2.7777778450e-04	2.7777778450e-04	0.0031995	2000	2111040	0
29	245.4740937	-26.4203644	16h_21m_53.78s	-26d_25m_13.3s	512	1024	RA---SIN	DEC--SIN	256.5	512.5	245.4739386	-26.4202256	-2.7777778450e-04	2.7777778450e-04	0.003207	2000	2111040	0
30	245.474111	-26.6898089	16h_21m_53.79s	-26d_41m_23.3s	512	1024	RA---SIN	DEC--SIN	256.5	512.5	245.4739555	-26.68967	-2.7777778450e-04	2.7777778450e-04	0.0032145	2000	2111040	0
31	245.4741282	-26.9592533	16h_21m_53.79s	-26d_57m_33.3s	512	1024	RA---SIN	DEC--SIN	256.5	512.5	245.4739724	-26.9591144	-2.7777778450e-04	2.7777778450e-04	0.0032222	2000	2111040	0
32	245.6059243	-27.1610731	16h_22m_25.42s	-27d_09m_39.9s	512	1024	RA---SIN	DEC--SIN	256.5	512.5	245.6057681	-27.1609343	-2.7777778450e-04	2.7777778450e-04	0.0187945	2000	2111040	0
33	245.6058248	-26.8916287	16h_22m_25.40s	-26d_53m_29.9s	512	1024	RA---SIN	DEC--SIN	256.5	512.5	245.605669	-26.8914898	-2.7777778450e-04	2.7777778450e-04	0.0187495	2000	2111040	0
34	245.6057257	-26.6221843	16h_22m_25.37s	-26d_37m_19.9s	512	1024	RA---SIN	DEC--SIN	256.5	512.5	245.6055703	-26.6220454	-2.7777778450e-04	2.7777778450e-04	0.0187051	2000	2111040	0
35	245.6056272	-26.3527398	16h_22m_25.35s	-26d_21m_09.9s	512	1024	RA---SIN	DEC--SIN	256.5	512.5	245.6054722	-26.352601	-2.7777778450e-04	2.7777778450e-04	0.0186613	2000	2111040	0
36	245.6055292	-26.0832954	16h_22m_25.33s	-26d_04m_59.9s	512	1024	RA---SIN	DEC--SIN	256.5	512.5	245.6053745	-26.0831566	-2.7777778450e-04	2.7777778450e-04	0.0186181	2000	2111040	0
37	245.7383599	-26.1511549	16h_22m_57.21s	-26d_09m_04.2s	512	1024	RA---SIN	DEC--SIN	256.5	512.5	245.7382051	-26.1510161	-2.7777778450e-04	2.7777778450e-04	0.0101322	2000	2111040	0
38	245.7384134	-26.4205994	16h_22m_57.22s	-26d_25m_14.2s	512	1024	RA---SIN	DEC--SIN	256.5	512.5	245.7382583	-26.4204605	-2.7777778450e-04	2.7777778450e-04	0.0101557	2000	2111040	0
39	245.7384673	-26.6900438	16h_22m_57.23s	-26d_41m_24.2s	512	1024	RA---SIN	DEC--SIN	256.5	512.5	245.7383118	-26.689905	-2.7777778450e-04	2.7777778450e-04	0.0101796	2000	2111040	0
40	245.7385214	-26.9594883	16h_22m_57.25s	-26d_57m_34.2s	512	1024	RA---SIN	DEC--SIN	256.5	512.5	245.7383655	-26.9593494	-2.7777778450e-04	2.7777778450e-04	0.0102039	2000	2111040	0
41	245.8709903	-27.1610401	16h_23m_29.04s	-27d_09m_39.7s	512	1024	RA---SIN	DEC--SIN	256.5	512.5	245.8708342	-27.1609012	-2.7777778450e-04	2.7777778450e-04	0.0136761	2000	2111040	0
42	245.8709179	-26.8915956	16h_23m_29.02s	-26d_53m_29.7s	512	1024	RA---SIN	DEC--SIN	256.5	512.5	245.8707621	-26.8914568	-2.7777778450e-04	2.7777778450e-04	0.0136433	2000	2111040	0
43	245.8708457	-26.6221512	16h_23m_29.00s	-26d_37m_19.7s	512	1024	RA---SIN	DEC--SIN	256.5	512.5	245.8706903	-26.6220123	-2.7777778450e-04	2.7777778450e-04	0.013611	2000	2111040	0
0	205.7661221	28.249174	13h_43m_03.87s	+28d_14m_57.0s	512	1024	RA---SIN	DEC--SIN	256.5	512.5	205.7659644	28.2493129	-2.7777778450e-04	2.7777778450e-04	0.004853	2000	2111040	0
1	205.7661475	27.9797296	13h_43m_03.88s	+27d_58m_47.0s	512	1024	RA---SIN	DEC--SIN	256.5	512.5	205.7659902	27.9798685	-2.7777778450e-04	2.7777778450e-04	0.0048408	2000	2111040	0
2	205.3719783	28.7838919	13h_41m_29.27s	+28d_47m_02.0s	512	1024	RA---SIN	DEC--SIN	256.5	512.5	205.3718199	28.7840308	-2.7777778450e-04	2.7777778450e-04	359.9904192	2000	2111040	0
3	205.3719267	28.5144474	13h_41m_29.26s	+28d_30m_52.0s	512	1024	RA---SIN	DEC--SIN	256.5	512.5	205.3717687	28.5145863	-2.7777778450e-04	2.7777778450e-04	359.9904438	2000	2111040	0
4	205.3718753	28.245003	13h_41m_29.25s	+28d_14m_42.0s	512	1024	RA---SIN	DEC--SIN	256.5	512.5	205.3717177	28.2451419	-2.7777778450e-04	2.7777778450e-04	359.990468	2000	2111040	0
5	205.3718241	27.9755586	13h_41m_29.24s	+27d_58m_32.0s	512	1024	RA---SIN	DEC--SIN	256.5	512.5	205.3716669	27.9756975	-2.7777778450e-04	2.7777778450e-04	359.990492	2000	2111040	0
6	204.9722016	27.765856	13h_39m_53.33s	+27d_45m_57.1s	512	1024	RA---SIN	DEC--SIN	256.5	512.5	204.9720446	27.7659949	-2.7777778450e-04	2.7777778450e-04	0.0137966	2000	2111040	0
7	204.9721284	28.0353005	13h_39m_53.31s	+28d_02m_07.1s	512	1024	RA---SIN	DEC--SIN	256.5	512.5	204.971971	28.0354393	-2.7777778450e-04	2.7777778450e-04	0.013831	2000	2111040	0
8	204.972055	28.3047449	13h_39m_53.29s	+28d_18m_17.1s	512	1024	RA---SIN	DEC--SIN	256.5	512.5	204.9718972	28.3048838	-2.7777778450e-04	2.7777778450e-04	0.0138658	2000	2111040	0
9	204.9719811	28.5741893	13h_39m_53.28s	+28d_34m_27.1s	512	1024	RA---SIN	DEC--SIN	256.5	512.5	204.9718229	28.5743282	-2.7777778450e-04	2.7777778450e-04	0.0139012	2000	2111040	0
10	204.9719069	28.8436338	13h_39m_53.26s	+28d_50m_37.1s	512	1024	RA---SIN	DEC--SIN	256.5	512.5	204.9717483	28.8437726	-2.7777778450e-04	2.7777778450e-04	0.0139371	2000	2111040	0
11	205.6348115	28.7901159	13h_42m_32.35s	+28d_47m_24.4s	512	1024	RA---SIN	DEC--SIN	256.5	512.5	205.634653	28.7902548	-2.7777778450e-04	2.7777778450e-04	0.0061229	2000	2111040	0
12	205.6348439	28.5206715	13h_42m_32.36s	+28d_31m_14.4s	512	1024	RA---SIN	DEC--SIN	256.5	512.5	205.6346858	28.5208103	-2.7777778450e-04	2.7777778450e-04	0.0061071	2000	2111040	0
13	205.6348761	28.251227	13h_42m_32.37s	+28d_15m_04.4s	512	1024	RA---SIN	DEC--SIN	256.5	512.5	205.6347184	28.2513659	-2.7777778450e-04	2.7777778450e-04	0.0060916	2000	2111040	0
14	205.6349081	27.9817826	13h_42m_32.38s	+27d_58m_54.4s	512	1024	RA---SIN	DEC--SIN	256.5	512.5	205.6347508	27.9819215	-2.7777778450e-04	2.7777778450e-04	0.0060764	2000	2111040	0
15	205.9000244	28.7902299	13h_43m_36.01s	+28d_47m_24.8s	512	1024	RA---SIN	DEC--SIN	256.5	512.5	205.8998659	28.7903688	-2.7777778450e-04	2.7777778450e-04	359.995915	2000	2111040	0
16	205.9000022	28.5207854	13h_43m_36.00s	+28d_31m_14.8s	512	1024	RA---SIN	DEC--SIN	256.5	512.5	205.8998441	28.5209243	-2.7777778450e-04	2.7777778450e-04	359.9959255	2000	2111040	0
17	205.89998	28.251341	13h_43m_36.00s	+28d_15m_04.8s	512	1024	RA---SIN	DEC--SIN	256.5	512.5	205.8998223	28.2514799	-2.7777778450e-04	2.7777778450e-04	359.9959359	2000	2111040	0
18	205.899958	27.9818966	13h_43m_35.99s	+27d_58m_54.8s	512	1024	RA---SIN	DEC--SIN	256.5	512.5	205.8998007	27.9820355	-2.7777778450e-04	2.7777778450e-04	359.9959461	2000	2111040	0
19	206.0315627	27.7679301	13h_44m_07.58s	+27d_46m_04.5s	512	1024	RA---SIN	DEC--SIN	256.5	512.5	206.0314057	27.7680689	-2.7777778450e-04	2.7777778450e-04	0.012018	2000	2111040	0
20	206.031499	28.0373745	13h_44m_07.56s	+28d_02m_14.5s	512	1024	RA---SIN	DEC--SIN	256.5	512.5	206.0313416	28.0375134	-2.7777778450e-04	2.7777778450e-04	0.0120479	2000	2111040	0
21	206.0314351	28.3068189	13h_44m_07.54s	+28d_18m_24.5s	512	1024	RA---SIN	DEC--SIN	256.5	512.5	206.0312773	28.3069578	-2.7777778450e-04	2.7777778450e-04	0.0120783	2000	2111040	0
22	206.0313708	28.5762634	13h_44m_07.53s	+28d_34m_34.5s	512	1024	RA---SIN	DEC--SIN	256.5	512.5	206.0312126	28.5764022	-2.7777778450e-04	2.7777778450e-04	0.0121091	2000	2111040	0
23	206.0313062	28.8457078	13h_44m_07.51s	+28d_50m_44.5s	512	1024	RA---SIN	DEC--SIN	256.5	512.5	206.0311476	28.8458467	-2.7777778450e-04	2.7777778450e-04	0.0121404	2000	2111040	0
24	206.1653436	28.7907449	13h_44m_39.68s	+28d_47m_26.7s	512	1024	RA---SIN	DEC--SIN	256.5	512.5	206.165185	28.7908837	-2.7777778450e-04	2.7777778450e-04	0.0298408	2000	2111040	0
25	206.1655029	28.5213005	13h_44m_39.72s	+28d_31m_16.7s	512	1024	RA---SIN	DEC--SIN	256.5	512.5	206.1653447	28.5214393	-2.7777778450e-04	2.7777778450e-04	0.0297642	2000	2111040	0
26	206.1656614	28.2518561	13h_44m_39.76s	+28d_15m_06.7s	512	1024	RA---SIN	DEC--SIN	256.5	512.5	206.1655036	28.2519949	-2.7777778450e-04	2.7777778450e-04	0.0296887	2000	2111040	0
27	206.1658191	27.9824117	13h_44m_39.80s	+27d_58m_56.7s	512	1024	RA---SIN	DEC--SIN	256.5	512.5	206.1656617	27.9825505	-2.7777778450e-04	2.7777778450e-04	0.0296142	2000	2111040	0
28	205.4987817	27.7663639	13h_41m_59.71s	+27d_45m_58.9s	512	1024	RA---SIN	DEC--SIN	256.5	512.5	205.4986247	27.7665028	-2.7777778450e-04	2.7777778450e-04	8.36e-05	2000	2111040	0
29	205.4987817	28.0358083	13h_41m_59.71s	+28d_02m_08.9s	512	1024	RA---SIN	DEC--SIN	256.5	512.5	205.4986243	28.0359472	-2.7777778450e-04	2.7777778450e-04	8.38e-05	2000	2111040	0
30	205.4987816	28.3052528	13h_41m_59.71s	+28d_18m_18.9s	512	1024	RA---SIN	DEC--SIN	256.5	512.5	205.4986238	28.3053917	-2.7777778450e-04	2.7777778450e-04	8.4e-05	2000	2111040	0
31	205.4987816	28.5746972	13h_41m_59.71s	+28d_34m_28.9s	512	1024	RA---SIN	DEC--SIN	256.5	512.5	205.4986234	28.5748361	-2.7777778450e-04	2.7777778450e-04	8.43e-05	2000	2111040	0
32	205.4987815	28.8441417	13h_41m_59.71s	+28d_50m_38.9s	512	1024	RA---SIN	DEC--SIN	256.5	512.5	205.4986229	28.8442806	-2.7777778450e-04	2.7777778450e-04	8.45e-05	2000	2111040	0
33	205.1016657	28.786273	13h_40m_24.40s	+28d_47m_10.6s	512	1024	RA---SIN	DEC--SIN	256.5	512.5	205.1015072	28.7864118	-2.7777778450e-04	2.7777778450e-04	0.0185744	2000	2111040	0
34	205.1017647	28.5168286	13h_40m_24.42s	+28d_31m_00.6s	512	1024	RA---SIN	DEC--SIN	256.5	512.5	205.1016066	28.5169674	-2.7777778450e-04	2.7777778450e-04	0.0185267	2000	2111040	0
35	205.1018632	28.2473841	13h_40m_24.45s	+28d_14m_50.6s	512	1024	RA---SIN	DEC--SIN	256.5	512.5	205.1017055	28.247523	-2.7777778450e-04	2.7777778450e-04	0.0184797	2000	2111040	0
36	205.1019612	27.9779397	13h_40m_24.47s	+27d_58m_40.6s	512	1024	RA---SIN	DEC--SIN	256.5	512.5	205.1018039	27.9780785	-2.7777778450e-04	2.7777778450e-04	0.0184334	2000	2111040	0
37	205.234068	27.7630339	13h_40m_56.18s	+27d_45m_46.9s	512	1024	RA---SIN	DEC--SIN	256.5	512.5	205.233911	27.7631728	-2.7777778450e-04	2.7777778450e-04	0.0010205	2000	2111040	0
38	205.234063	28.0324783	13h_40m_56.18s	+28d_01m_56.9s	512	1024	RA---SIN	DEC--SIN	256.5	512.5	205.2339056	28.0326172	-2.7777778450e-04	2.7777778450e-04	0.001023	2000	2111040	0
39	205.2340578	28.3019228	13h_40m_56.17s	+28d_18m_06.9s	512	1024	RA---SIN	DEC--SIN	256.5	512.5	205.2339001	28.3020617	-2.7777778450e-04	2.7777778450e-04	0.0010256	2000	2111040	0
40	205.2340528	28.5713672	13h_40m_56.17s	+28d_34m_16.9s	512	1024	RA---SIN	DEC--SIN	256.5	512.5	205.2338946	28.5715061	-2.7777778450e-04	2.7777778450e-04	0.0010282	2000	2111040	0
41	205.2340477	28.8408117	13h_40m_56.17s	+28d_50m_26.9s	512	1024	RA---SIN	DEC--SIN	256.5	512.5	205.2338891	28.8409505	-2.7777778450e-04	2.7777778450e-04	0.0010309	2000	2111040	0
42	205.7660708	28.7880629	13h_43m_03.86s	+28d_47m_17.0s	512	1024	RA---SIN	DEC--SIN	256.5	512.5	205.7659123	28.7882018	-2.7777778450e-04	2.7777778450e-04	0.0048779	2000	2111040	0
43	205.7660965	28.5186185	13h_43m_03.86s	+28d_31m_07.0s	512	1024	RA---SIN	DEC--SIN	256.5	512.5	205.7659384	28.5187573	-2.7777778450e-04	2.7777778450e-04	0.0048654	2000	2111040	0
0	229.4874387	1.9666139	15h_17m_56.99s	+01d_57m_59.8s	512	1024	RA---SIN	DEC--SIN	256.5	512.5	229.4872997	1.9667528	-2.7777778450e-04	2.7777778450e-04	0.0001711	2000	2111040	0
1	229.4874395	1.6971694	15h_17m_56.99s	+01d_41m_49.8s	512	1024	RA---SIN	DEC--SIN	256.5	512.5	229.4873005	1.6973083	-2.7777778450e-04	2.7777778450e-04	0.0001711	2000	2111040	0
2	229.607846	1.4830908	15h_18m_25.88s	+01d_28m_59.1s	512	1024	RA---SIN	DEC--SIN	256.5	512.5	229.6077071	1.4832297	-2.7777778450e-04	2.7777778450e-04	359.999884	2000	2111040	0
3	229.6078467	1.7525352	15h_18m_25.88s	+01d_45m_09.1s	512	1024	RA---SIN	DEC--SIN	256.5	512.5	229.6077077	1.7526741	-2.7777778450e-04	2.7777778450e-04	359.9998839	2000	2111040	0
4	229.6078472	2.0219797	15h_18m_25.88s	+02d_01m_19.1s	512	1024	RA---SIN	DEC--SIN	256.5	512.5	229.6077082	2.0221186	-2.7777778450e-04	2.7777778450e-04	359.9998839	2000	2111040	0
5	229.6078477	2.2914241	15h_18m_25.88s	+02d_17m_29.1s	512	1024	RA---SIN	DEC--SIN	256.5	512.5	229.6077087	2.291563	-2.7777778450e-04	2.7777778450e-04	359.9998839	2000	2111040	0
6	229.6078483	2.5608686	15h_18m_25.88s	+02d_33m_39.1s	512	1024	RA---SIN	DEC--SIN	256.5	512.5	229.6077093	2.5610074	-2.7777778450e-04	2.7777778450e-04	359.9998839	2000	2111040	0
7	229.7284526	2.5056788	15h_18m_54.83s	+02d_30m_20.4s	512	1024	RA---SIN	DEC--SIN	256.5	512.5	229.7283136	2.5058177	-2.7777778450e-04	2.7777778450e-04	0.0033172	2000	2111040	0
8	229.7284682	2.2362343	15h_18m_54.83s	+02d_14m_10.4s	512	1024	RA---SIN	DEC--SIN	256.5	512.5	229.7283292	2.2363732	-2.7777778450e-04	2.7777778450e-04	0.0033165	2000	2111040	0
9	229.7284838	1.9667899	15h_18m_54.84s	+01d_58m_00.4s	512	1024	RA---SIN	DEC--SIN	256.5	512.5	229.7283448	1.9669288	-2.7777778450e-04	2.7777778450e-04	0.003316	2000	2111040	0
10	229.7284994	1.6973455	15h_18m_54.84s	+01d_41m_50.4s	512	1024	RA---SIN	DEC--SIN	256.5	512.5	229.7283604	1.6974843	-2.7777778450e-04	2.7777778450e-04	0.0033155	2000	2111040	0
11	229.8488681	1.4831408	15h_19m_23.73s	+01d_28m_59.3s	512	1024	RA---SIN	DEC--SIN	256.5	512.5	229.8487292	1.4832797	-2.7777778450e-04	2.7777778450e-04	0.0009263	2000	2111040	0
12	229.8488639	1.7525852	15h_19m_23.73s	+01d_45m_09.3s	512	1024	RA---SIN	DEC--SIN	256.5	512.5	229.8487249	1.7527241	-2.7777778450e-04	2.7777778450e-04	0.0009264	2000	2111040	0
13	229.8488595	2.0220297	15h_19m_23.73s	+02d_01m_19.3s	512	1024	RA---SIN	DEC--SIN	256.5	512.5	229.8487205	2.0221686	-2.7777778450e-04	2.7777778450e-04	0.0009266	2000	2111040	0
14	229.8488551	2.2914741	15h_19m_23.73s	+02d_17m_29.3s	512	1024	RA---SIN	DEC--SIN	256.5	512.5	229.8487161	2.291613	-2.7777778450e-04	2.7777778450e-04	0.0009267	2000	2111040	0
15	229.8488508	2.5609186	15h_19m_23.72s	+02d_33m_39.3s	512	1024	RA---SIN	DEC--SIN	256.5	512.5	229.8487118	2.5610574	-2.7777778450e-04	2.7777778450e-04	0.0009269	2000	2111040	0
16	229.9696568	2.5055288	15h_19m_52.72s	+02d_30m_19.9s	512	1024	RA---SIN	DEC--SIN	256.5	512.5	229.9695178	2.5056677	-2.7777778450e-04	2.7777778450e-04	0.0008778	2000	2111040	0
17	229.9696609	2.2360843	15h_19m_52.72s	+02d_14m_09.9s	512	1024	RA---SIN	DEC--SIN	256.5	512.5	229.9695219	2.2362232	-2.7777778450e-04	2.7777778450e-04	0.0008777	2000	2111040	0
18	229.969665	1.9666399	15h_19m_52.72s	+01d_57m_59.9s	512	1024	RA---SIN	DEC--SIN	256.5	512.5	229.969526	1.9667788	-2.7777778450e-04	2.7777778450e-04	0.0008775	2000	2111040	0
19	229.9696692	1.6971954	15h_19m_52.72s	+01d_41m_49.9s	512	1024	RA---SIN	DEC--SIN	256.5	512.5	229.9695302	1.6973343	-2.7777778450e-04	2.7777778450e-04	0.0008774	2000	2111040	0
20	230.089729	1.4825658	15h_20m_21.53s	+01d_28m_57.2s	512	1024	RA---SIN	DEC--SIN	256.5	512.5	230.0895901	1.4827047	-2.7777778450e-04	2.7777778450e-04	0.0050037	2000	2111040	0
21	230.0897056	1.7520102	15h_20m_21.53s	+01d_45m_07.2s	512	1024	RA---SIN	DEC--SIN	256.5	512.5	230.0895666	1.7521491	-2.7777778450e-04	2.7777778450e-04	0.0050043	2000	2111040	0
22	230.0896821	2.0214547	15h_20m_21.52s	+02d_01m_17.2s	512	1024	RA---SIN	DEC--SIN	256.5	512.5	230.0895431	2.0215935	-2.7777778450e-04	2.7777778450e-04	0.0050051	2000	2111040	0
23	230.0896585	2.2908991	15h_20m_21.52s	+02d_17m_27.2s	512	1024	RA---SIN	DEC--SIN	256.5	512.5	230.0895195	2.291038	-2.7777778450e-04	2.7777778450e-04	0.005006	2000	2111040	0
24	230.0896349	2.5603436	15h_20m_21.51s	+02d_33m_37.2s	512	1024	RA---SIN	DEC--SIN	256.5	512.5	230.0894959	2.5604824	-2.7777778450e-04	2.7777778450e-04	0.005007	2000	2111040	0
28	229.1268896	1.4827108	15h_16m_30.45s	+01d_28m_57.8s	512	1024	RA---SIN	DEC--SIN	256.5	512.5	229.1267507	1.4828497	-2.7777778450e-04	2.7777778450e-04	0.0037863	2000	2111040	0
29	229.1268719	1.7521552	15h_16m_30.45s	+01d_45m_07.8s	512	1024	RA---SIN	DEC--SIN	256.5	512.5	229.1267329	1.7522941	-2.7777778450e-04	2.7777778450e-04	0.0037868	2000	2111040	0
30	229.1268541	2.0215997	15h_16m_30.44s	+02d_01m_17.8s	512	1024	RA---SIN	DEC--SIN	256.5	512.5	229.1267151	2.0217386	-2.7777778450e-04	2.7777778450e-04	0.0037874	2000	2111040	0
31	229.1268363	2.2910441	15h_16m_30.44s	+02d_17m_27.8s	512	1024	RA---SIN	DEC--SIN	256.5	512.5	229.1266973	2.291183	-2.7777778450e-04	2.7777778450e-04	0.003788	2000	2111040	0
32	229.1268184	2.5604886	15h_16m_30.44s	+02d_33m_37.8s	512	1024	RA---SIN	DEC--SIN	256.5	512.5	229.1266794	2.5606274	-2.7777778450e-04	2.7777778450e-04	0.0037888	2000	2111040	0
33	229.2468324	2.5051098	15h_16m_59.24s	+02d_30m_18.4s	512	1024	RA---SIN	DEC--SIN	256.5	512.5	229.2466934	2.5052487	-2.7777778450e-04	2.7777778450e-04	359.9994655	2000	2111040	0
34	229.2468299	2.2356653	15h_16m_59.24s	+02d_14m_08.4s	512	1024	RA---SIN	DEC--SIN	256.5	512.5	229.2466909	2.2358042	-2.7777778450e-04	2.7777778450e-04	359.9994656	2000	2111040	0
35	229.2468274	1.9662209	15h_16m_59.24s	+01d_57m_58.4s	512	1024	RA---SIN	DEC--SIN	256.5	512.5	229.2466884	1.9663598	-2.7777778450e-04	2.7777778450e-04	359.9994657	2000	2111040	0
36	229.2468248	1.6967764	15h_16m_59.24s	+01d_41m_48.4s	512	1024	RA---SIN	DEC--SIN	256.5	512.5	229.2466859	1.6969153	-2.7777778450e-04	2.7777778450e-04	359.9994658	2000	2111040	0
37	229.3672396	1.4826068	15h_17m_28.14s	+01d_28m_57.4s	512	1024	RA---SIN	DEC--SIN	256.5	512.5	229.3671007	1.4827457	-2.7777778450e-04	2.7777778450e-04	0.0015065	2000	2111040	0
38	229.3672326	1.7520512	15h_17m_28.14s	+01d_45m_07.4s	512	1024	RA---SIN	DEC--SIN	256.5	512.5	229.3670936	1.7521901	-2.7777778450e-04	2.7777778450e-04	0.0015067	2000	2111040	0
39	229.3672255	2.0214957	15h_17m_28.13s	+02d_01m_17.4s	512	1024	RA---SIN	DEC--SIN	256.5	512.5	229.3670865	2.0216346	-2.7777778450e-04	2.7777778450e-04	0.0015069	2000	2111040	0
40	229.3672184	2.2909401	15h_17m_28.13s	+02d_17m_27.4s	512	1024	RA---SIN	DEC--SIN	256.5	512.5	229.3670794	2.291079	-2.7777778450e-04	2.7777778450e-04	0.0015072	2000	2111040	0
41	229.3672113	2.5603846	15h_17m_28.13s	+02d_33m_37.4s	512	1024	RA---SIN	DEC--SIN	256.5	512.5	229.3670723	2.5605234	-2.7777778450e-04	2.7777778450e-04	0.0015075	2000	2111040	0
42	229.4874371	2.5055028	15h_17m_56.98s	+02d_30m_19.8s	512	1024	RA---SIN	DEC--SIN	256.5	512.5	229.4872981	2.5056417	-2.7777778450e-04	2.7777778450e-04	0.0001712	2000	2111040	0
43	229.4874379	2.2360583	15h_17m_56.99s	+02d_14m_09.8s	512	1024	RA---SIN	DEC--SIN	256.5	512.5	229.4872989	2.2361972	-2.7777778450e-04	2.7777778450e-04	0.0001711	2000	2111040	0
0	229.4874387	1.9666139	15h_17m_56.99s	+01d_57m_59.8s	512	1024	RA---SIN	DEC--SIN	256.5	512.5	229.4872997	1.9667528	-2.7777778450e-04	2.7777778450e-04	0.0001711	2000	2111040	0
1	229.4874395	1.6971694	15h_17m_56.99s	+01d_41m_49.8s	512	1024	RA---SIN	DEC--SIN	256.5	512.5	229.4873005	1.6973083	-2.7777778450e-04	2.7777778450e-04	0.0001711	2000	2111040	0
2	229.607846	1.4830908	15h_18m_25.88s	+01d_28m_59.1s	512	1024	RA---SIN	DEC--SIN	256.5	512.5	229.6077071	1.4832297	-2.7777778450e-04	2.7777778450e-04	359.999884	2000	2111040	0
3	229.6078467	1.7525352	15h_18m_25.88s	+01d_45m_09.1s	512	1024	RA---SIN	DEC--SIN	256.5	512.5	229.6077077	1.7526741	-2.7777778450e-04	2.7777778450e-04	359.9998839	2000	2111040	0
4	229.6078472	2.0219797	15h_18m_25.88s	+02d_01m_19.1s	512	1024	RA---SIN	DEC--SIN	256.5	512.5	229.6077082	2.0221186	-2.7777778450e-04	2.7777778450e-04	359.9998839	2000	2111040	0
5	229.6078477	2.2914241	15h_18m_25.88s	+02d_17m_29.1s	512	1024	RA---SIN	DEC--SIN	256.5	512.5	229.6077087	2.291563	-2.7777778450e-04	2.7777778450e-04	359.9998839	2000	2111040	0
6	229.6078483	2.5608686	15h_18m_25.88s	+02d_33m_39.1s	512	1024	RA---SIN	DEC--SIN	256.5	512.5	229.6077093	2.5610074	-2.7777778450e-04	2.7777778450e-04	359.9998839	2000	2111040	0
7	229.7284526	2.5056788	15h_18m_54.83s	+02d_30m_20.4s	512	1024	RA---SIN	DEC--SIN	256.5	512.5	229.7283136	2.5058177	-2.7777778450e-04	2.7777778450e-04	0.0033172	2000	2111040	0
8	229.7284682	2.2362343	15h_18m_54.83s	+02d_14m_10.4s	512	1024	RA---SIN	DEC--SIN	256.5	512.5	229.7283292	2.2363732	-2.7777778450e-04	2.7777778450e-04	0.0033165	2000	2111040	0
9	229.7284838	1.9667899	15h_18m_54.84s	+01d_58m_00.4s	512	1024	RA---SIN	DEC--SIN	256.5	512.5	229.7283448	1.9669288	-2.7777778450e-04	2.7777778450e-04	0.003316	2000	2111040	0
10	229.7284994	1.6973455	15h_18m_54.84s	+01d_41m_50.4s	512	1024	RA---SIN	DEC--SIN	256.5	512.5	229.7283604	1.6974843	-2.7777778450e-04	2.7777778450e-04	0.0033155	2000	2111040	0
11	229.8488681	1.4831408	15h_19m_23.73s	+01d_28m_59.3s	512	1024	RA---SIN	DEC--SIN	256.5	512.5	229.8487292	1.4832797	-2.7777778450e-04	2.7777778450e-04	0.0009263	2000	2111040	0
12	229.8488639	1.7525852	15h_19m_23.73s	+01d_45m_09.3s	512	1024	RA---SIN	DEC--SIN	256.5	512.5	229.8487249	1.7527241	-2.7777778450e-04	2.7777778450e-04	0.0009264	2000	2111040	0
13	229.8488595	2.0220297	15h_19m_23.73s	+02d_01m_19.3s	512	1024	RA---SIN	DEC--SIN	256.5	512.5	229.8487205	2.0221686	-2.7777778450e-04	2.7777778450e-04	0.0009266	2000	2111040	0
14	229.8488551	2.2914741	15h_19m_23.73s	+02d_17m_29.3s	512	1024	RA---SIN	DEC--SIN	256.5	512.5	229.8487161	2.291613	-2.7777778450e-04	2.7777778450e-04	0.0009267	2000	2111040	0
15	229.8488508	2.5609186	15h_19m_23.72s	+02d_33m_39.3s	512	1024	RA---SIN	DEC--SIN	256.5	512.5	229.8487118	2.5610574	-2.7777778450e-04	2.7777778450e-04	0.0009269	2000	2111040	0
16	229.9696568	2.5055288	15h_19m_52.72s	+02d_30m_19.9s	512	1024	RA---SIN	DEC--SIN	256.5	512.5	229.9695178	2.5056677	-2.7777778450e-04	2.7777778450e-04	0.0008778	2000	2111040	0
17	229.9696609	2.2360843	15h_19m_52.72s	+02d_14m_09.9s	512	1024	RA---SIN	DEC--SIN	256.5	512.5	229.9695219	2.2362232	-2.7777778450e-04	2.7777778450e-04	0.0008777	2000	2111040	0
18	229.969665	1.9666399	15h_19m_52.72s	+01d_57m_59.9s	512	1024	RA---SIN	DEC--SIN	256.5	512.5	229.969526	1.9667788	-2.7777778450e-04	2.7777778450e-04	0.0008775	2000	2111040	0
19	229.9696692	1.6971954	15h_19m_52.72s	+01d_41m_49.9s	512	1024	RA---SIN	DEC--SIN	256.5	512.5	229.9695302	1.6973343	-2.7777778450e-04	2.7777778450e-04	0.0008774	2000	2111040	0
20	230.089729	1.4825658	15h_20m_21.53s	+01d_28m_57.2s	512	1024	RA---SIN	DEC--SIN	256.5	512.5	230.0895901	1.4827047	-2.7777778450e-04	2.7777778450e-04	0.0050037	2000	2111040	0
21	230.0897056	1.7520102	15h_20m_21.53s	+01d_45m_07.2s	512	1024	RA---SIN	DEC--SIN	256.5	512.5	230.0895666	1.7521491	-2.7777778450e-04	2.7777778450e-04	0.0050043	2000	2111040	0
22	230.0896821	2.0214547	15h_20m_21.52s	+02d_01m_17.2s	512	1024	RA---SIN	DEC--SIN	256.5	512.5	230.0895431	2.0215935	-2.7777778450e-04	2.7777778450e-04	0.0050051	2000	2111040	0
23	230.0896585	2.2908991	15h_20m_21.52s	+02d_17m_27.2s	512	1024	RA---SIN	DEC--SIN	256.5	512.5	230.0895195	2.291038	-2.7777778450e-04	2.7777778450e-04	0.005006	2000	2111040	0
24	230.0896349	2.5603436	15h_20m_21.51s	+02d_33m_37.2s	512	1024	RA---SIN	DEC--SIN	256.5	512.5	230.0894959	2.5604824	-2.7777778450e-04	2.7777778450e-04	0.005007	2000	2111040	0
28	229.1268896	1.4827108	15h_16m_30.45s	+01d_28m_57.8s	512	1024	RA---SIN	DEC--SIN	256.5	512.5	229.1267507	1.4828497	-2.7777778450e-04	2.7777778450e-04	0.0037863	2000	2111040	0
29	229.1268719	1.7521552	15h_16m_30.45s	+01d_45m_07.8s	512	1024	RA---SIN	DEC--SIN	256.5	512.5	229.1267329	1.7522941	-2.7777778450e-04	2.7777778450e-04	0.0037868	2000	2111040	0
30	229.1268541	2.0215997	15h_16m_30.44s	+02d_01m_17.8s	512	1024	RA---SIN	DEC--SIN	256.5	512.5	229.1267151	2.0217386	-2.7777778450e-04	2.7777778450e-04	0.0037874	2000	2111040	0
31	229.1268363	2.2910441	15h_16m_30.44s	+02d_17m_27.8s	512	1024	RA---SIN	DEC--SIN	256.5	512.5	229.1266973	2.291183	-2.7777778450e-04	2.7777778450e-04	0.003788	2000	2111040	0
32	229.1268184	2.5604886	15h_16m_30.44s	+02d_33m_37.8s	512	1024	RA---SIN	DEC--SIN	256.5	512.5	229.1266794	2.5606274	-2.7777778450e-04	2.7777778450e-04	0.0037888	2000	2111040	0
33	229.2468324	2.5051098	15h_16m_59.24s	+02d_30m_18.4s	512	1024	RA---SIN	DEC--SIN	256.5	512.5	229.2466934	2.5052487	-2.7777778450e-04	2.7777778450e-04	359.9994655	2000	2111040	0
34	229.2468299	2.2356653	15h_16m_59.24s	+02d_14m_08.4s	512	1024	RA---SIN	DEC--SIN	256.5	512.5	229.2466909	2.2358042	-2.7777778450e-04	2.7777778450e-04	359.9994656	2000	2111040	0
35	229.2468274	1.9662209	15h_16m_59.24s	+01d_57m_58.4s	512	1024	RA---SIN	DEC--SIN	256.5	512.5	229.2466884	1.9663598	-2.7777778450e-04	2.7777778450e-04	359.9994657	2000	2111040	0
36	229.2468248	1.6967764	15h_16m_59.24s	+01d_41m_48.4s	512	1024	RA---SIN	DEC--SIN	256.5	512.5	229.2466859	1.6969153	-2.7777778450e-04	2.7777778450e-04	359.9994658	2000	2111040	0
37	229.3672396	1.4826068	15h_17m_28.14s	+01d_28m_57.4s	512	1024	RA---SIN	DEC--SIN	256.5	512.5	229.3671007	1.4827457	-2.7777778450e-04	2.7777778450e-04	0.0015065	2000	2111040	0
38	229.3672326	1.7520512	15h_17m_28.14s	+01d_45m_07.4s	512	1024	RA---SIN	DEC--SIN	256.5	512.5	229.3670936	1.7521901	-2.7777778450e-04	2.7777778450e-04	0.0015067	2000	2111040	0
39	229.3672255	2.0214957	15h_17m_28.13s	+02d_01m_17.4s	512	1024	RA---SIN	DEC--SIN	256.5	512.5	229.3670865	2.0216346	-2.7777778450e-04	2.7777778450e-04	0.0015069	2000	2111040	0
40	229.3672184	2.2909401	15h_17m_28.13s	+02d_17m_27.4s	512	1024	RA---SIN	DEC--SIN	256.5	512.5	229.3670794	2.291079	-2.7777778450e-04	2.7777778450e-04	0.0015072	2000	2111040	0
41	229.3672113	2.5603846	15h_17m_28.13s	+02d_33m_37.4s	512	1024	RA---SIN	DEC--SIN	256.5	512.5	229.3670723	2.5605234	-2.7777778450e-04	2.7777778450e-04	0.0015075	2000	2111040	0
42	229.4874371	2.5055028	15h_17m_56.98s	+02d_30m_19.8s	512	1024	RA---SIN	DEC--SIN	256.5	512.5	229.4872981	2.5056417	-2.7777778450e-04	2.7777778450e-04	0.0001712	2000	2111040	0
43	229.4874379	2.2360583	15h_17m_56.99s	+02d_14m_09.8s	512	1024	RA---SIN	DEC--SIN	256.5	512.5	229.4872989	2.2361972	-2.7777778450e-04	2.7777778450e-04	0.0001711	2000	2111040	0
0	245.8707739	-26.3527067	16h_23m_28.99s	-26d_21m_09.7s	512	1024	RA---SIN	DEC--SIN	256.5	512.5	245.8706189	-26.3525679	-2.7777778450e-04	2.7777778450e-04	0.0135792	2000	2111040	0
1	245.8707025	-26.0832623	16h_23m_28.97s	-26d_04m_59.7s	512	1024	RA---SIN	DEC--SIN	256.5	512.5	245.8705478	-26.0831234	-2.7777778450e-04	2.7777778450e-04	0.0135477	2000	2111040	0
2	246.0038139	-26.1510489	16h_24m_00.92s	-26d_09m_03.8s	512	1024	RA---SIN	DEC--SIN	256.5	512.5	246.0036591	-26.15091	-2.7777778450e-04	2.7777778450e-04	0.0149704	2000	2111040	0
3	246.0038928	-26.4204933	16h_24m_00.93s	-26d_25m_13.8s	512	1024	RA---SIN	DEC--SIN	256.5	512.5	246.0037377	-26.4203545	-2.7777778450e-04	2.7777778450e-04	0.0150052	2000	2111040	0
4	246.0039722	-26.6899378	16h_24m_00.95s	-26d_41m_23.8s	512	1024	RA---SIN	DEC--SIN	256.5	512.5	246.0038167	-26.6897989	-2.7777778450e-04	2.7777778450e-04	0.0150405	2000	2111040	0
5	246.0040519	-26.9593822	16h_24m_00.97s	-26d_57m_33.8s	512	1024	RA---SIN	DEC--SIN	256.5	512.5	246.003896	-26.9592433	-2.7777778450e-04	2.7777778450e-04	0.0150764	2000	2111040	0
6	246.136732	-27.1610261	16h_24m_32.82s	-27d_09m_39.7s	512	1024	RA---SIN	DEC--SIN	256.5	512.5	246.1365759	-27.1608872	-2.7777778450e-04	2.7777778450e-04	0.0149046	2000	2111040	0
7	246.1366531	-26.8915816	16h_24m_32.80s	-26d_53m_29.7s	512	1024	RA---SIN	DEC--SIN	256.5	512.5	246.1364973	-26.8914428	-2.7777778450e-04	2.7777778450e-04	0.0148688	2000	2111040	0
8	246.1365744	-26.6221372	16h_24m_32.78s	-26d_37m_19.7s	512	1024	RA---SIN	DEC--SIN	256.5	512.5	246.136419	-26.6219983	-2.7777778450e-04	2.7777778450e-04	0.0148336	2000	2111040	0
9	246.1364962	-26.3526928	16h_24m_32.76s	-26d_21m_09.7s	512	1024	RA---SIN	DEC--SIN	256.5	512.5	246.1363412	-26.3525539	-2.7777778450e-04	2.7777778450e-04	0.0147989	2000	2111040	0
10	246.1364184	-26.0832483	16h_24m_32.74s	-26d_04m_59.7s	512	1024	RA---SIN	DEC--SIN	256.5	512.5	246.1362637	-26.0831095	-2.7777778450e-04	2.7777778450e-04	0.0147647	2000	2111040	0
11	246.2692682	-26.1509929	16h_25m_04.62s	-26d_09m_03.6s	512	1024	RA---SIN	DEC--SIN	256.5	512.5	246.2691134	-26.1508541	-2.7777778450e-04	2.7777778450e-04	0.0115938	2000	2111040	0
12	246.2693294	-26.4204374	16h_25m_04.64s	-26d_25m_13.6s	512	1024	RA---SIN	DEC--SIN	256.5	512.5	246.2691743	-26.4202985	-2.7777778450e-04	2.7777778450e-04	0.0116207	2000	2111040	0
13	246.2693909	-26.6898818	16h_25m_04.65s	-26d_41m_23.6s	512	1024	RA---SIN	DEC--SIN	256.5	512.5	246.2692354	-26.6897429	-2.7777778450e-04	2.7777778450e-04	0.0116481	2000	2111040	0
14	246.2694528	-26.9593262	16h_25m_04.67s	-26d_57m_33.6s	512	1024	RA---SIN	DEC--SIN	256.5	512.5	246.2692969	-26.9591874	-2.7777778450e-04	2.7777778450e-04	0.0116758	2000	2111040	0
15	246.4017101	-27.166501	16h_25m_36.41s	-27d_09m_59.4s	512	1024	RA---SIN	DEC--SIN	256.5	512.5	246.401554	-27.1663622	-2.7777778450e-04	2.7777778450e-04	0.0126269	2000	2111040	0
16	246.4016433	-26.8970566	16h_25m_36.39s	-26d_53m_49.4s	512	1024	RA---SIN	DEC--SIN	256.5	512.5	246.4014875	-26.8969178	-2.7777778450e-04	2.7777778450e-04	0.0125967	2000	2111040	0
17	246.4015766	-26.6276122	16h_25m_36.38s	-26d_37m_39.4s	512	1024	RA---SIN	DEC--SIN	256.5	512.5	246.4014212	-26.6274733	-2.7777778450e-04	2.7777778450e-04	0.0125668	2000	2111040	0
18	246.4015102	-26.3581677	16h_25m_36.36s	-26d_21m_29.4s	512	1024	RA---SIN	DEC--SIN	256.5	512.5	246.4013552	-26.3580289	-2.7777778450e-04	2.7777778450e-04	0.0125374	2000	2111040	0
19	246.4014443	-26.0887233	16h_25m_36.35s	-26d_05m_19.4s	512	1024	RA---SIN	DEC--SIN	256.5	512.5	246.4012896	-26.0885844	-2.7777778450e-04	2.7777778450e-04	0.0125084	2000	2111040	0
21	246.533126	-26.4133864	16h_26m_07.95s	-26d_24m_48.2s	512	1024	RA---SIN	DEC--SIN	256.5	512.5	246.5329709	-26.4132476	-2.7777778450e-04	2.7777778450e-04	0.0005214	2000	2111040	0
22	246.5331291	-26.6828309	16h_26m_07.95s	-26d_40m_58.2s	512	1024	RA---SIN	DEC--SIN	256.5	512.5	246.5329737	-26.682692	-2.7777778450e-04	2.7777778450e-04	0.0005227	2000	2111040	0
23	246.5331322	-26.9522753	16h_26m_07.95s	-26d_57m_08.2s	512	1024	RA---SIN	DEC--SIN	256.5	512.5	246.5329764	-26.9521364	-2.7777778450e-04	2.7777778450e-04	0.0005239	2000	2111040	0
24	245.3384983	-26.147205	16h_21m_21.24s	-26d_08m_49.9s	512	1024	RA---SIN	DEC--SIN	256.5	512.5	245.3383436	-26.1470661	-2.7777778450e-04	2.7777778450e-04	0.0003041	2000	2111040	0
25	245.3385003	-26.4166494	16h_21m_21.24s	-26d_24m_59.9s	512	1024	RA---SIN	DEC--SIN	256.5	512.5	245.3383452	-26.4165106	-2.7777778450e-04	2.7777778450e-04	0.0003048	2000	2111040	0
26	245.3385022	-26.6860939	16h_21m_21.24s	-26d_41m_09.9s	512	1024	RA---SIN	DEC--SIN	256.5	512.5	245.3383468	-26.685955	-2.7777778450e-04	2.7777778450e-04	0.0003055	2000	2111040	0
27	245.3385042	-26.9555383	16h_21m_21.24s	-26d_57m_19.9s	512	1024	RA---SIN	DEC--SIN	256.5	512.5	245.3383484	-26.9553994	-2.7777778450e-04	2.7777778450e-04	0.0003063	2000	2111040	0
28	245.4740765	-26.15092	16h_21m_53.78s	-26d_09m_03.3s	512	1024	RA---SIN	DEC--SIN	256.5	512.5	245.4739218	-26.1507811	-2.7777778450e-04	2.7777778450e-04	0.0031995	2000	2111040	0
29	245.4740937	-26.4203644	16h_21m_53.78s	-26d_25m_13.3s	512	1024	RA---SIN	DEC--SIN	256.5	512.5	245.4739386	-26.4202256	-2.7777778450e-04	2.7777778450e-04	0.003207	2000	2111040	0
30	245.474111	-26.6898089	16h_21m_53.79s	-26d_41m_23.3s	512	1024	RA---SIN	DEC--SIN	256.5	512.5	245.4739555	-26.68967	-2.7777778450e-04	2.7777778450e-04	0.0032145	2000	2111040	0
31	245.4741282	-26.9592533	16h_21m_53.79s	-26d_57m_33.3s	512	1024	RA---SIN	DEC--SIN	256.5	512.5	245.4739724	-26.9591144	-2.7777778450e-04	2.7777778450e-04	0.0032222	2000	2111040	0
32	245.6059243	-27.1610731	16h_22m_25.42s	-27d_09m_39.9s	512	1024	RA---SIN	DEC--SIN	256.5	512.5	245.6057681	-27.1609343	-2.7777778450e-04	2.7777778450e-04	0.0187945	2000	2111040	0
33	245.6058248	-26.8916287	16h_22m_25.40s	-26d_53m_29.9s	512	1024	RA---SIN	DEC--SIN	256.5	512.5	245.605669	-26.8914898	-2.7777778450e-04	2.7777778450e-04	0.0187495	2000	2111040	0
34	245.6057257	-26.6221843	16h_22m_25.37s	-26d_37m_19.9s	512	1024	RA---SIN	DEC--SIN	256.5	512.5	245.6055703	-26.6220454	-2.7777778450e-04	2.7777778450e-04	0.0187051	2000	2111040	0
35	245.6056272	-26.3527398	16h_22m_25.35s	-26d_21m_09.9s	512	1024	RA---SIN	DEC--SIN	256.5	512.5	245.6054722	-26.352601	-2.7777778450e-04	2.7777778450e-04	0.0186613	2000	2111040	0
36	245.6055292	-26.0832954	16h_22m_25.33s	-26d_04m_59.9s	512	1024	RA---SIN	DEC--SIN	256.5	512.5	245.6053745	-26.0831566	-2.7777778450e-04	2.7777778450e-04	0.0186181	2000	2111040	0
37	245.7383599	-26.1511549	16h_22m_57.21s	-26d_09m_04.2s	512	1024	RA---SIN	DEC--SIN	256.5	512.5	245.7382051	-26.1510161	-2.7777778450e-04	2.7777778450e-04	0.0101322	2000	2111040	0
38	245.7384134	-26.4205994	16h_22m_57.22s	-26d_25m_14.2s	512	1024	RA---SIN	DEC--SIN	256.5	512.5	245.7382583	-26.4204605	-2.7777778450e-04	2.7777778450e-04	0.0101557	2000	2111040	0
39	245.7384673	-26.6900438	16h_22m_57.23s	-26d_41m_24.2s	512	1024	RA---SIN	DEC--SIN	256.5	512.5	245.7383118	-26.689905	-2.7777778450e-04	2.7777778450e-04	0.0101796	2000	2111040	0
40	245.7385214	-26.9594883	16h_22m_57.25s	-26d_57m_34.2s	512	1024	RA---SIN	DEC--SIN	256.5	512.5	245.7383655	-26.9593494	-2.7777778450e-04	2.7777778450e-04	0.0102039	2000	2111040	0
41	245.8709903	-27.1610401	16h_23m_29.04s	-27d_09m_39.7s	512	1024	RA---SIN	DEC--SIN	256.5	512.5	245.8708342	-27.1609012	-2.7777778450e-04	2.7777778450e-04	0.0136761	2000	2111040	0
42	245.8709179	-26.8915956	16h_23m_29.02s	-26d_53m_29.7s	512	1024	RA---SIN	DEC--SIN	256.5	512.5	245.8707621	-26.8914568	-2.7777778450e-04	2.7777778450e-04	0.0136433	2000	2111040	0
43	245.8708457	-26.6221512	16h_23m_29.00s	-26d_37m_19.7s	512	1024	RA---SIN	DEC--SIN	256.5	512.5	245.8706903	-26.6220123	-2.7777778450e-04	2.7777778450e-04	0.013611	2000	2111040	0
0	245.8707739	-26.3527067	16h_23m_28.99s	-26d_21m_09.7s	512	1024	RA---SIN	DEC--SIN	256.5	512.5	245.8706189	-26.3525679	-2.7777778450e-04	2.7777778450e-04	0.0135792	2000	2111040	0
1	245.8707025	-26.0832623	16h_23m_28.97s	-26d_04m_59.7s	512	1024	RA---SIN	DEC--SIN	256.5	512.5	245.8705478	-26.0831234	-2.7777778450e-04	2.7777778450e-04	0.0135477	2000	2111040	0
2	246.0038139	-26.1510489	16h_24m_00.92s	-26d_09m_03.8s	512	1024	RA---SIN	DEC--SIN	256.5	512.5	246.0036591	-26.15091	-2.7777778450e-04	2.7777778450e-04	0.0149704	2000	2111040	0
3	246.0038928	-26.4204933	16h_24m_00.93s	-26d_25m_13.8s	512	1024	RA---SIN	DEC--SIN	256.5	512.5	246.0037377	-26.4203545	-2.7777778450e-04	2.7777778450e-04	0.0150052	2000	2111040	0
4	246.0039722	-26.6899378	16h_24m_00.95s	-26d_41m_23.8s	512	1024	RA---SIN	DEC--SIN	256.5	512.5	246.0038167	-26.6897989	-2.7777778450e-04	2.7777778450e-04	0.0150405	2000	2111040	0
5	246.0040519	-26.9593822	16h_24m_00.97s	-26d_57m_33.8s	512	1024	RA---SIN	DEC--SIN	256.5	512.5	246.003896	-26.9592433	-2.7777778450e-04	2.7777778450e-04	0.0150764	2000	2111040	0
6	246.136732	-27.1610261	16h_24m_32.82s	-27d_09m_39.7s	512	1024	RA---SIN	DEC--SIN	256.5	512.5	246.1365759	-27.1608872	-2.7777778450e-04	2.7777778450e-04	0.0149046	2000	2111040	0
7	246.1366531	-26.8915816	16h_24m_32.80s	-26d_53m_29.7s	512	1024	RA---SIN	DEC--SIN	256.5	512.5	246.1364973	-26.8914428	-2.7777778450e-04	2.7777778450e-04	0.0148688	2000	2111040	0
8	246.1365744	-26.6221372	16h_24m_32.78s	-26d_37m_19.7s	512	1024	RA---SIN	DEC--SIN	256.5	512.5	246.136419	-26.6219983	-2.7777778450e-04	2.7777778450e-04	0.0148336	2000	2111040	0
9	246.1364962	-26.3526928	16h_24m_32.76s	-26d_21m_09.7s	512	1024	RA---SIN	DEC--SIN	256.5	512.5	246.1363412	-26.3525539	-2.7777778450e-04	2.7777778450e-04	0.0147989	2000	2111040	0
10	246.1364184	-26.0832483	16h_24m_32.74s	-26d_04m_59.7s	512	1024	RA---SIN	DEC--SIN	256.5	512.5	246.1362637	-26.0831095	-2.7777778450e-04	2.7777778450e-04	0.0147647	2000	2111040	0
11	246.2692682	-26.1509929	16h_25m_04.62s	-26d_09m_03.6s	512	1024	RA---SIN	DEC--SIN	256.5	512.5	246.2691134	-26.1508541	-2.7777778450e-04	2.7777778450e-04	0.0115938	2000	2111040	0
12	246.2693294	-26.4204374	16h_25m_04.64s	-26d_25m_13.6s	512	1024	RA---SIN	DEC--SIN	256.5	512.5	246.2691743	-26.4202985	-2.7777778450e-04	2.7777778450e-04	0.0116207	2000	2111040	0
13	246.2693909	-26.6898818	16h_25m_04.65s	-26d_41m_23.6s	512	1024	RA---SIN	DEC--SIN	256.5	512.5	246.2692354	-26.6897429	-2.7777778450e-04	2.7777778450e-04	0.0116481	2000	2111040	0
14	246.2694528	-26.9593262	16h_25m_04.67s	-26d_57m_33.6s	512	1024	RA---SIN	DEC--SIN	256.5	512.5	246.2692969	-26.9591874	-2.7777778450e-04	2.7777778450e-04	0.0116758	2000	2111040	0
15	246.4017101	-27.166501	16h_25m_36.41s	-27d_09m_59.4s	512	1024	RA---SIN	DEC--SIN	256.5	512.5	246.401554	-27.1663622	-2.7777778450e-04	2.7777778450e-04	0.0126269	2000	2111040	0
16	246.4016433	-26.8970566	16h_25m_36.39s	-26d_53m_49.4s	512	1024	RA---SIN	DEC--SIN	256.5	512.5	246.4014875	-26.8969178	-2.7777778450e-04	2.7777778450e-04	0.0125967	2000	2111040	0
17	246.4015766	-26.6276122	16h_25m_36.38s	-26d_37m_39.4s	512	1024	RA---SIN	DEC--SIN	256.5	512.5	246.4014212	-26.6274733	-2.7777778450e-04	2.7777778450e-04	0.0125668	2000	2111040	0
18	246.4015102	-26.3581677	16h_25m_36.36s	-26d_21m_29.4s	512	1024	RA---SIN	DEC--SIN	256.5	512.5	246.4013552	-26.3580289	-2.7777778450e-04	2.7777778450e-04	0.0125374	2000	2111040	0
19	246.4014443	-26.0887233	16h_25m_36.35s	-26d_05m_19.4s	512	1024	RA---SIN	DEC--SIN	256.5	512.5	246.4012896	-26.0885844	-2.7777778450e-04	2.7777778450e-04	0.0125084	2000	2111040	0
21	246.533126	-26.4133864	16h_26m_07.95s	-26d_24m_48.2s	512	1024	RA---SIN	DEC--SIN	256.5	512.5	246.5329709	-26.4132476	-2.7777778450e-04	2.7777778450e-04	0.0005214	2000	2111040	0
22	246.5331291	-26.6828309	16h_26m_07.95s	-26d_40m_58.2s	512	1024	RA---SIN	DEC--SIN	256.5	512.5	246.5329737	-26.682692	-2.7777778450e-04	2.7777778450e-04	0.0005227	2000	2111040	0
23	246.5331322	-26.9522753	16h_26m_07.95s	-26d_57m_08.2s	512	1024	RA---SIN	DEC--SIN	256.5	512.5	246.5329764	-26.9521364	-2.7777778450e-04	2.7777778450e-04	0.0005239	2000	2111040	0
24	245.3384983	-26.147205	16h_21m_21.24s	-26d_08m_49.9s	512	1024	RA---SIN	DEC--SIN	256.5	512.5	245.3383436	-26.1470661	-2.7777778450e-04	2.7777778450e-04	0.0003041	2000	2111040	0
25	245.3385003	-26.4166494	16h_21m_21.24s	-26d_24m_59.9s	512	1024	RA---SIN	DEC--SIN	256.5	512.5	245.3383452	-26.4165106	-2.7777778450e-04	2.7777778450e-04	0.0003048	2000	2111040	0
26	245.3385022	-26.6860939	16h_21m_21.24s	-26d_41m_09.9s	512	1024	RA---SIN	DEC--SIN	256.5	512.5	245.3383468	-26.685955	-2.7777778450e-04	2.7777778450e-04	0.0003055	2000	2111040	0
27	245.3385042	-26.9555383	16h_21m_21.24s	-26d_57m_19.9s	512	1024	RA---SIN	DEC--SIN	256.5	512.5	245.3383484	-26.9553994	-2.7777778450e-04	2.7777778450e-04	0.0003063	2000	2111040	0
28	245.4740765	-26.15092	16h_21m_53.78s	-26d_09m_03.3s	512	1024	RA---SIN	DEC--SIN	256.5	512.5	245.4739218	-26.1507811	-2.7777778450e-04	2.7777778450e-04	0.0031995	2000	2111040	0
29	245.4740937	-26.4203644	16h_21m_53.78s	-26d_25m_13.3s	512	1024	RA---SIN	DEC--SIN	256.5	512.5	245.4739386	-26.4202256	-2.7777778450e-04	2.7777778450e-04	0.003207	2000	2111040	0
30	245.474111	-26.6898089	16h_21m_53.79s	-26d_41m_23.3s	512	1024	RA---SIN	DEC--SIN	256.5	512.5	245.4739555	-26.68967	-2.7777778450e-04	2.7777778450e-04	0.0032145	2000	2111040	0
31	245.4741282	-26.9592533	16h_21m_53.79s	-26d_57m_33.3s	512	1024	RA---SIN	DEC--SIN	256.5	512.5	245.4739724	-26.9591144	-2.7777778450e-04	2.7777778450e-04	0.0032222	2000	2111040	0
32	245.6059243	-27.1610731	16h_22m_25.42s	-27d_09m_39.9s	512	1024	RA---SIN	DEC--SIN	256.5	512.5	245.6057681	-27.1609343	-2.7777778450e-04	2.7777778450e-04	0.0187945	2000	2111040	0
33	245.6058248	-26.8916287	16h_22m_25.40s	-26d_53m_29.9s	512	1024	RA---SIN	DEC--SIN	256.5	512.5	245.605669	-26.8914898	-2.7777778450e-04	2.7777778450e-04	0.0187495	2000	2111040	0
34	245.6057257	-26.6221843	16h_22m_25.37s	-26d_37m_19.9s	512	1024	RA---SIN	DEC--SIN	256.5	512.5	245.6055703	-26.6220454	-2.7777778450e-04	2.7777778450e-04	0.0187051	2000	2111040	0
35	245.6056272	-26.3527398	16h_22m_25.35s	-26d_21m_09.9s	512	1024	RA---SIN	DEC--SIN	256.5	512.5	245.6054722	-26.352601	-2.7777778450e-04	2.7777778450e-04	0.0186613	2000	2111040	0
36	245.6055292	-26.0832954	16h_22m_25.33s	-26d_04m_59.9s	512	1024	RA---SIN	DEC--SIN	256.5	512.5	245.6053745	-26.0831566	-2.7777778450e-04	2.7777778450e-04	0.0186181	2000	2111040	0
37	245.7383599	-26.1511549	16h_22m_57.21s	-26d_09m_04.2s	512	1024	RA---SIN	DEC--SIN	256.5	512.5	245.7382051	-26.1510161	-2.7777778450e-04	2.7777778450e-04	0.0101322	2000	2111040	0
38	245.7384134	-26.4205994	16h_22m_57.22s	-26d_25m_14.2s	512	1024	RA---SIN	DEC--SIN	256.5	512.5	245.7382583	-26.4204605	-2.7777778450e-04	2.7777778450e-04	0.0101557	2000	2111040	0
39	245.7384673	-26.6900438	16h_22m_57.23s	-26d_41m_24.2s	512	1024	RA---SIN	DEC--SIN	256.5	512.5	245.7383118	-26.689905	-2.7777778450e-04	2.7777778450e-04	0.0101796	2000	2111040	0
40	245.7385214	-26.9594883	16h_22m_57.25s	-26d_57m_34.2s	512	1024	RA---SIN	DEC--SIN	256.5	512.5	245.7383655	-26.9593494	-2.7777778450e-04	2.7777778450e-04	0.0102039	2000	2111040	0
41	245.8709903	-27.1610401	16h_23m_29.04s	-27d_09m_39.7s	512	1024	RA---SIN	DEC--SIN	256.5	512.5	245.8708342	-27.1609012	-2.7777778450e-04	2.7777778450e-04	0.0136761	2000	2111040	0
42	245.8709179	-26.8915956	16h_23m_29.02s	-26d_53m_29.7s	512	1024	RA---SIN	DEC--SIN	256.5	512.5	245.8707621	-26.8914568	-2.7777778450e-04	2.7777778450e-04	0.0136433	2000	2111040	0
43	245.8708457	-26.6221512	16h_23m_29.00s	-26d_37m_19.7s	512	1024	RA---SIN	DEC--SIN	256.5	512.5	245.8706903	-26.6220123	-2.7777778450e-04	2.7777778450e-04	0.013611	2000	2111040	0
0	205.7661221	28.249174	13h_43m_03.87s	+28d_14m_57.0s	512	1024	RA---SIN	DEC--SIN	256.5	512.5	205.7659644	28.2493129	-2.7777778450e-04	2.7777778450e-04	0.004853	2000	2111040	0
1	205.7661475	27.9797296	13h_43m_03.88s	+27d_58m_47.0s	512	1024	RA---SIN	DEC--SIN	256.5	512.5	205.7659902	27.9798685	-2.7777778450e-04	2.7777778450e-04	0.0048408	2000	2111040	0
2	205.3719783	28.7838919	13h_41m_29.27s	+28d_47m_02.0s	512	1024	RA---SIN	DEC--SIN	256.5	512.5	205.3718199	28.7840308	-2.7777778450e-04	2.7777778450e-04	359.9904192	2000	2111040	0
3	205.3719267	28.5144474	13h_41m_29.26s	+28d_30m_52.0s	512	1024	RA---SIN	DEC--SIN	256.5	512.5	205.3717687	28.5145863	-2.7777778450e-04	2.7777778450e-04	359.9904438	2000	2111040	0
4	205.3718753	28.245003	13h_41m_29.25s	+28d_14m_42.0s	512	1024	RA---SIN	DEC--SIN	256.5	512.5	205.3717177	28.2451419	-2.7777778450e-04	2.7777778450e-04	359.990468	2000	2111040	0
5	205.3718241	27.9755586	13h_41m_29.24s	+27d_58m_32.0s	512	1024	RA---SIN	DEC--SIN	256.5	512.5	205.3716669	27.9756975	-2.7777778450e-04	2.7777778450e-04	359.990492	2000	2111040	0
6	204.9722016	27.765856	13h_39m_53.33s	+27d_45m_57.1s	512	1024	RA---SIN	DEC--SIN	256.5	512.5	204.9720446	27.7659949	-2.7777778450e-04	2.7777778450e-04	0.0137966	2000	2111040	0
7	204.9721284	28.0353005	13h_39m_53.31s	+28d_02m_07.1s	512	1024	RA---SIN	DEC--SIN	256.5	512.5	204.971971	28.0354393	-2.7777778450e-04	2.7777778450e-04	0.013831	2000	2111040	0
8	204.972055	28.3047449	13h_39m_53.29s	+28d_18m_17.1s	512	1024	RA---SIN	DEC--SIN	256.5	512.5	204.9718972	28.3048838	-2.7777778450e-04	2.7777778450e-04	0.0138658	2000	2111040	0
9	204.9719811	28.5741893	13h_39m_53.28s	+28d_34m_27.1s	512	1024	RA---SIN	DEC--SIN	256.5	512.5	204.9718229	28.5743282	-2.7777778450e-04	2.7777778450e-04	0.0139012	2000	2111040	0
10	204.9719069	28.8436338	13h_39m_53.26s	+28d_50m_37.1s	512	1024	RA---SIN	DEC--SIN	256.5	512.5	204.9717483	28.8437726	-2.7777778450e-04	2.7777778450e-04	0.0139371	2000	2111040	0
11	205.6348115	28.7901159	13h_42m_32.35s	+28d_47m_24.4s	512	1024	RA---SIN	DEC--SIN	256.5	512.5	205.634653	28.7902548	-2.7777778450e-04	2.7777778450e-04	0.0061229	2000	2111040	0
12	205.6348439	28.5206715	13h_42m_32.36s	+28d_31m_14.4s	512	1024	RA---SIN	DEC--SIN	256.5	512.5	205.6346858	28.5208103	-2.7777778450e-04	2.7777778450e-04	0.0061071	2000	2111040	0
13	205.6348761	28.251227	13h_42m_32.37s	+28d_15m_04.4s	512	1024	RA---SIN	DEC--SIN	256.5	512.5	205.6347184	28.2513659	-2.7777778450e-04	2.7777778450e-04	0.0060916	2000	2111040	0
14	205.6349081	27.9817826	13h_42m_32.38s	+27d_58m_54.4s	512	1024	RA---SIN	DEC--SIN	256.5	512.5	205.6347508	27.9819215	-2.7777778450e-04	2.7777778450e-04	0.0060764	2000	2111040	0
15	205.9000244	28.7902299	13h_43m_36.01s	+28d_47m_24.8s	512	1024	RA---SIN	DEC--SIN	256.5	512.5	205.8998659	28.7903688	-2.7777778450e-04	2.7777778450e-04	359.995915	2000	2111040	0
16	205.9000022	28.5207854	13h_43m_36.00s	+28d_31m_14.8s	512	1024	RA---SIN	DEC--SIN	256.5	512.5	205.8998441	28.5209243	-2.7777778450e-04	2.7777778450e-04	359.9959255	2000	2111040	0
17	205.89998	28.251341	13h_43m_36.00s	+28d_15m_04.8s	512	1024	RA---SIN	DEC--SIN	256.5	512.5	205.8998223	28.2514799	-2.7777778450e-04	2.7777778450e-04	359.9959359	2000	2111040	0
18	205.899958	27.9818966	13h_43m_35.99s	+27d_58m_54.8s	512	1024	RA---SIN	DEC--SIN	256.5	512.5	205.8998007	27.9820355	-2.7777778450e-04	2.7777778450e-04	359.9959461	2000	2111040	0
19	206.0315627	27.7679301	13h_44m_07.58s	+27d_46m_04.5s	512	1024	RA---SIN	DEC--SIN	256.5	512.5	206.0314057	27.7680689	-2.7777778450e-04	2.7777778450e-04	0.012018	2000	2111040	0
20	206.031499	28.0373745	13h_44m_07.56s	+28d_02m_14.5s	512	1024	RA---SIN	DEC--SIN	256.5	512.5	206.0313416	28.0375134	-2.7777778450e-04	2.7777778450e-04	0.0120479	2000	2111040	0
21	206.0314351	28.3068189	13h_44m_07.54s	+28d_18m_24.5s	512	1024	RA---SIN	DEC--SIN	256.5	512.5	206.0312773	28.3069578	-2.7777778450e-04	2.7777778450e-04	0.0120783	2000	2111040	0
22	206.0313708	28.5762634	13h_44m_07.53s	+28d_34m_34.5s	512	1024	RA---SIN	DEC--SIN	256.5	512.5	206.0312126	28.5764022	-2.7777778450e-04	2.7777778450e-04	0.0121091	2000	2111040	0
23	206.0313062	28.8457078	13h_44m_07.51s	+28d_50m_44.5s	512	1024	RA---SIN	DEC--SIN	256.5	512.5	206.0311476	28.8458467	-2.7777778450e-04	2.7777778450e-04	0.0121404	2000	2111040	0
24	206.1653436	28.7907449	13h_44m_39.68s	+28d_47m_26.7s	512	1024	RA---SIN	DEC--SIN	256.5	512.5	206.165185	28.7908837	-2.7777778450e-04	2.7777778450e-04	0.0298408	2000	2111040	0
25	206.1655029	28.5213005	13h_44m_39.72s	+28d_31m_16.7s	512	1024	RA---SIN	DEC--SIN	256.5	512.5	206.1653447	28.5214393	-2.7777778450e-04	2.7777778450e-04	0.0297642	2000	2111040	0
26	206.1656614	28.2518561	13h_44m_39.76s	+28d_15m_06.7s	512	1024	RA---SIN	DEC--SIN	256.5	512.5	206.1655036	28.2519949	-2.7777778450e-04	2.7777778450e-04	0.0296887	2000	2111040	0
27	206.1658191	27.9824117	13h_44m_39.80s	+27d_58m_56.7s	512	1024	RA---SIN	DEC--SIN	256.5	512.5	206.1656617	27.9825505	-2.7777778450e-04	2.7777778450e-04	0.0296142	2000	2111040	0
28	205.4987817	27.7663639	13h_41m_59.71s	+27d_45m_58.9s	512	1024	RA---SIN	DEC--SIN	256.5	512.5	205.4986247	27.7665028	-2.7777778450e-04	2.7777778450e-04	8.36e-05	2000	2111040	0
29	205.4987817	28.0358083	13h_41m_59.71s	+28d_02m_08.9s	512	1024	RA---SIN	DEC--SIN	256.5	512.5	205.4986243	28.0359472	-2.7777778450e-04	2.7777778450e-04	8.38e-05	2000	2111040	0
30	205.4987816	28.3052528	13h_41m_59.71s	+28d_18m_18.9s	512	1024	RA---SIN	DEC--SIN	256.5	512.5	205.4986238	28.3053917	-2.7777778450e-04	2.7777778450e-04	8.4e-05	2000	2111040	0
31	205.4987816	28.5746972	13h_41m_59.71s	+28d_34m_28.9s	512	1024	RA---SIN	DEC--SIN	256.5	512.5	205.4986234	28.5748361	-2.7777778450e-04	2.7777778450e-04	8.43e-05	2000	2111040	0
32	205.4987815	28.8441417	13h_41m_59.71s	+28d_50m_38.9s	512	1024	RA---SIN	DEC--SIN	256.5	512.5	205.4986229	28.8442806	-2.7777778450e-04	2.7777778450e-04	8.45e-05	2000	2111040	0
33	205.1016657	28.786273	13h_40m_24.40s	+28d_47m_10.6s	512	1024	RA---SIN	DEC--SIN	256.5	512.5	205.1015072	28.7864118	-2.7777778450e-04	2.7777778450e-04	0.0185744	2000	2111040	0
34	205.1017647	28.5168286	13h_40m_24.42s	+28d_31m_00.6s	512	1024	RA---SIN	DEC--SIN	256.5	512.5	205.1016066	28.5169674	-2.7777778450e-04	2.7777778450e-04	0.0185267	2000	2111040	0
35	205.1018632	28.2473841	13h_40m_24.45s	+28d_14m_50.6s	512	1024	RA---SIN	DEC--SIN	256.5	512.5	205.1017055	28.247523	-2.7777778450e-04	2.7777778450e-04	0.0184797	2000	2111040	0
36	205.1019612	27.9779397	13h_40m_24.47s	+27d_58m_40.6s	512	1024	RA---SIN	DEC--SIN	256.5	512.5	205.1018039	27.9780785	-2.7777778450e-04	2.7777778450e-04	0.0184334	2000	2111040	0
37	205.234068	27.7630339	13h_40m_56.18s	+27d_45m_46.9s	512	1024	RA---SIN	DEC--SIN	256.5	512.5	205.233911	27.7631728	-2.7777778450e-04	2.7777778450e-04	0.0010205	2000	2111040	0
38	205.234063	28.0324783	13h_40m_56.18s	+28d_01m_56.9s	512	1024	RA---SIN	DEC--SIN	256.5	512.5	205.2339056	28.0326172	-2.7777778450e-04	2.7777778450e-04	0.001023	2000	2111040	0
39	205.2340578	28.3019228	13h_40m_56.17s	+28d_18m_06.9s	512	1024	RA---SIN	DEC--SIN	256.5	512.5	205.2339001	28.3020617	-2.7777778450e-04	2.7777778450e-04	0.0010256	2000	2111040	0
40	205.2340528	28.5713672	13h_40m_56.17s	+28d_34m_16.9s	512	1024	RA---SIN	DEC--SIN	256.5	512.5	205.2338946	28.5715061	-2.7777778450e-04	2.7777778450e-04	0.0010282	2000	2111040	0
41	205.2340477	28.8408117	13h_40m_56.17s	+28d_50m_26.9s	512	1024	RA---SIN	DEC--SIN	256.5	512.5	205.2338891	28.8409505	-2.7777778450e-04	2.7777778450e-04	0.0010309	2000	2111040	0
42	205.7660708	28.7880629	13h_43m_03.86s	+28d_47m_17.0s	512	1024	RA---SIN	DEC--SIN	256.5	512.5	205.7659123	28.7882018	-2.7777778450e-04	2.7777778450e-04	0.0048779	2000	2111040	0
43	205.7660965	28.5186185	13h_43m_03.86s	+28d_31m_07.0s	512	1024	RA---SIN	DEC--SIN	256.5	512.5	205.7659384	28.5187573	-2.7777778450e-04	2.7777778450e-04	0.0048654	2000	2111040	0
0	229.4874387	1.9666139	15h_17m_56.99s	+01d_57m_59.8s	512	1024	RA---SIN	DEC--SIN	256.5	512.5	229.4872997	1.9667528	-2.7777778450e-04	2.7777778450e-04	0.0001711	2000	2111040	0
1	229.4874395	1.6971694	15h_17m_56.99s	+01d_41m_49.8s	512	1024	RA---SIN	DEC--SIN	256.5	512.5	229.4873005	1.6973083	-2.7777778450e-04	2.7777778450e-04	0.0001711	2000	2111040	0
2	229.607846	1.4830908	15h_18m_25.88s	+01d_28m_59.1s	512	1024	RA---SIN	DEC--SIN	256.5	512.5	229.6077071	1.4832297	-2.7777778450e-04	2.7777778450e-04	359.999884	2000	2111040	0
3	229.6078467	1.7525352	15h_18m_25.88s	+01d_45m_09.1s	512	1024	RA---SIN	DEC--SIN	256.5	512.5	229.6077077	1.7526741	-2.7777778450e-04	2.7777778450e-04	359.9998839	2000	2111040	0
4	229.6078472	2.0219797	15h_18m_25.88s	+02d_01m_19.1s	512	1024	RA---SIN	DEC--SIN	256.5	512.5	229.6077082	2.0221186	-2.7777778450e-04	2.7777778450e-04	359.9998839	2000	2111040	0
5	229.6078477	2.2914241	15h_18m_25.88s	+02d_17m_29.1s	512	1024	RA---SIN	DEC--SIN	256.5	512.5	229.6077087	2.291563	-2.7777778450e-04	2.7777778450e-04	359.9998839	2000	2111040	0
6	229.6078483	2.5608686	15h_18m_25.88s	+02d_33m_39.1s	512	1024	RA---SIN	DEC--SIN	256.5	512.5	229.6077093	2.5610074	-2.7777778450e-04	2.7777778450e-04	359.9998839	2000	2111040	0
7	229.7284526	2.5056788	15h_18m_54.83s	+02d_30m_20.4s	512	1024	RA---SIN	DEC--SIN	256.5	512.5	229.7283136	2.5058177	-2.7777778450e-04	2.7777778450e-04	0.0033172	2000	2111040	0
8	229.7284682	2.2362343	15h_18m_54.83s	+02d_14m_10.4s	512	1024	RA---SIN	DEC--SIN	256.5	512.5	229.7283292	2.2363732	-2.7777778450e-04	2.7777778450e-04	0.0033165	2000	2111040	0
9	229.7284838	1.9667899	15h_18m_54.84s	+01d_58m_00.4s	512	1024	RA---SIN	DEC--SIN	256.5	512.5	229.7283448	1.9669288	-2.7777778450e-04	2.7777778450e-04	0.003316	2000	2111040	0
10	229.7284994	1.6973455	15h_18m_54.84s	+01d_41m_50.4s	512	1024	RA---SIN	DEC--SIN	256.5	512.5	229.7283604	1.6974843	-2.7777778450e-04	2.7777778450e-04	0.0033155	2000	2111040	0
11	229.8488681	1.4831408	15h_19m_23.73s	+01d_28m_59.3s	512	1024	RA---SIN	DEC--SIN	256.5	512.5	229.8487292	1.4832797	-2.7777778450e-04	2.7777778450e-04	0.0009263	2000	2111040	0
12	229.8488639	1.7525852	15h_19m_23.73s	+01d_45m_09.3s	512	1024	RA---SIN	DEC--SIN	256.5	512.5	229.8487249	1.7527241	-2.7777778450e-04	2.7777778450e-04	0.0009264	2000	2111040	0
13	229.8488595	2.0220297	15h_19m_23.73s	+02d_01m_19.3s	512	1024	RA---SIN	DEC--SIN	256.5	512.5	229.8487205	2.0221686	-2.7777778450e-04	2.7777778450e-04	0.0009266	2000	2111040	0
14	229.8488551	2.2914741	15h_19m_23.73s	+02d_17m_29.3s	512	1024	RA---SIN	DEC--SIN	256.5	512.5	229.8487161	2.291613	-2.7777778450e-04	2.7777778450e-04	0.0009267	2000	2111040	0
15	229.8488508	2.5609186	15h_19m_23.72s	+02d_33m_39.3s	512	1024	RA---SIN	DEC--SIN	256.5	512.5	229.8487118	2.5610574	-2.7777778450e-04	2.7777778450e-04	0.0009269	2000	2111040	0
16	229.9696568	2.5055288	15h_19m_52.72s	+02d_30m_19.9s	512	1024	RA---SIN	DEC--SIN	256.5	512.5	229.9695178	2.5056677	-2.7777778450e-04	2.7777778450e-04	0.0008778	2000	2111040	0
17	229.9696609	2.2360843	15h_19m_52.72s	+02d_14m_09.9s	512	1024	RA---SIN	DEC--SIN	256.5	512.5	229.9695219	2.2362232	-2.7777778450e-04	2.7777778450e-04	0.0008777	2000	2111040	0
18	229.969665	1.9666399	15h_19m_52.72s	+01d_57m_59.9s	512	1024	RA---SIN	DEC--SIN	256.5	512.5	229.969526	1.9667788	-2.7777778450e-04	2.7777778450e-04	0.0008775	2000	2111040	0
19	229.9696692	1.6971954	15h_19m_52.72s	+01d_41m_49.9s	512	1024	RA---SIN	DEC--SIN	256.5	512.5	229.9695302	1.6973343	-2.7777778450e-04	2.7777778450e-04	0.0008774	2000	2111040	0
20	230.089729	1.4825658	15h_20m_21.53s	+01d_28m_57.2s	512	1024	RA---SIN	DEC--SIN	256.5	512.5	230.0895901	1.4827047	-2.7777778450e-04	2.7777778450e-04	0.0050037	2000	2111040	0
21	230.0897056	1.7520102	15h_20m_21.53s	+01d_45m_07.2s	512	1024	RA---SIN	DEC--SIN	256.5	512.5	230.0895666	1.7521491	-2.7777778450e-04	2.7777778450e-04	0.0050043	2000	2111040	0
22	230.0896821	2.0214547	15h_20m_21.52s	+02d_01m_17.2s	512	1024	RA---SIN	DEC--SIN	256.5	512.5	230.0895431	2.0215935	-2.7777778450e-04	2.7777778450e-04	0.0050051	2000	2111040	0
23	230.0896585	2.2908991	15h_20m_21.52s	+02d_17m_27.2s	512	1024	RA---SIN	DEC--SIN	256.5	512.5	230.0895195	2.291038	-2.7777778450e-04	2.7777778450e-04	0.005006	2000	2111040	0
24	230.0896349	2.5603436	15h_20m_21.51s	+02d_33m_37.2s	512	1024	RA---SIN	DEC--SIN	256.5	512.5	230.0894959	2.5604824	-2.7777778450e-04	2.7777778450e-04	0.005007	2000	2111040	0
28	229.1268896	1.4827108	15h_16m_30.45s	+01d_28m_57.8s	512	1024	RA---SIN	DEC--SIN	256.5	512.5	229.1267507	1.4828497	-2.7777778450e-04	2.7777778450e-04	0.0037863	2000	2111040	0
29	229.1268719	1.7521552	15h_16m_30.45s	+01d_45m_07.8s	512	1024	RA---SIN	DEC--SIN	256.5	512.5	229.1267329	1.7522941	-2.7777778450e-04	2.7777778450e-04	0.0037868	2000	2111040	0
30	229.1268541	2.0215997	15h_16m_30.44s	+02d_01m_17.8s	512	1024	RA---SIN	DEC--SIN	256.5	512.5	229.1267151	2.0217386	-2.7777778450e-04	2.7777778450e-04	0.0037874	2000	2111040	0
31	229.1268363	2.2910441	15h_16m_30.44s	+02d_17m_27.8s	512	1024	RA---SIN	DEC--SIN	256.5	512.5	229.1266973	2.291183	-2.7777778450e-04	2.7777778450e-04	0.003788	2000	2111040	0
32	229.1268184	2.5604886	15h_16m_30.44s	+02d_33m_37.8s	512	1024	RA---SIN	DEC--SIN	256.5	512.5	229.1266794	2.5606274	-2.7777778450e-04	2.7777778450e-04	0.0037888	2000	2111040	0
33	229.2468324	2.5051098	15h_16m_59.24s	+02d_30m_18.4s	512	1024	RA---SIN	DEC--SIN	256.5	512.5	229.2466934	2.5052487	-2.7777778450e-04	2.7777778450e-04	359.9994655	2000	2111040	0
34	229.2468299	2.2356653	15h_16m_59.24s	+02d_14m_08.4s	512	1024	RA---SIN	DEC--SIN	256.5	512.5	229.2466909	2.2358042	-2.7777778450e-04	2.7777778450e-04	359.9994656	2000	2111040	0
35	229.2468274	1.9662209	15h_16m_59.24s	+01d_57m_58.4s	512	1024	RA---SIN	DEC--SIN	256.5	512.5	229.2466884	1.9663598	-2.7777778450e-04	2.7777778450e-04	359.9994657	2000	2111040	0
36	229.2468248	1.6967764	15h_16m_59.24s	+01d_41m_48.4s	512	1024	RA---SIN	DEC--SIN	256.5	512.5	229.2466859	1.6969153	-2.7777778450e-04	2.7777778450e-04	359.9994658	2000	2111040	0
37	229.3672396	1.4826068	15h_17m_28.14s	+01d_28m_57.4s	512	1024	RA---SIN	DEC--SIN	256.5	512.5	229.3671007	1.4827457	-2.7777778450e-04	2.7777778450e-04	0.0015065	2000	2111040	0
38	229.3672326	1.7520512	15h_17m_28.14s	+01d_45m_07.4s	512	1024	RA---SIN	DEC--SIN	256.5	512.5	229.3670936	1.7521901	-2.7777778450e-04	2.7777778450e-04	0.0015067	2000	2111040	0
39	229.3672255	2.0214957	15h_17m_28.13s	+02d_01m_17.4s	512	1024	RA---SIN	DEC--SIN	256.5	512.5	229.3670865	2.0216346	-2.7777778450e-04	2.7777778450e-04	0.0015069	2000	2111040	0
40	229.3672184	2.2909401	15h_17m_28.13s	+02d_17m_27.4s	512	1024	RA---SIN	DEC--SIN	256.5	512.5	229.3670794	2.291079	-2.7777778450e-04	2.7777778450e-04	0.0015072	2000	2111040	0
41	229.3672113	2.5603846	15h_17m_28.13s	+02d_33m_37.4s	512	1024	RA---SIN	DEC--SIN	256.5	512.5	229.3670723	2.5605234	-2.7777778450e-04	2.7777778450e-04	0.0015075	2000	2111040	0
42	229.4874371	2.5055028	15h_17m_56.98s	+02d_30m_19.8s	512	1024	RA---SIN	DEC--SIN	256.5	512.5	229.4872981	2.5056417	-2.7777778450e-04	2.7777778450e-04	0.0001712	2000	2111040	0
43	229.4874379	2.2360583	15h_17m_56.99s	+02d_14m_09.8s	512	1024	RA---SIN	DEC--SIN	256.5	512.5	229.4872989	2.2361972	-2.7777778450e-04	2.7777778450e-04	0.0001711	2000	2111040	0
0	245.8707739	-26.3527067	16h_23m_28.99s	-26d_21m_09.7s	512	1024	RA---SIN	DEC--SIN	256.5	512.5	245.8706189	-26.3525679	-2.7777778450e-04	2.7777778450e-04	0.0135792	2000	2111040	0
1	245.8707025	-26.0832623	16h_23m_28.97s	-26d_04m_59.7s	512	1024	RA---SIN	DEC--SIN	256.5	512.5	245.8705478	-26.0831234	-2.7777778450e-04	2.7777778450e-04	0.0135477	2000	2111040	0
2	246.0038139	-26.1510489	16h_24m_00.92s	-26d_09m_03.8s	512	1024	RA---SIN	DEC--SIN	256.5	512.5	246.0036591	-26.15091	-2.7777778450e-04	2.7777778450e-04	0.0149704	2000	2111040	0
3	246.0038928	-26.4204933	16h_24m_00.93s	-26d_25m_13.8s	512	1024	RA---SIN	DEC--SIN	256.5	512.5	246.0037377	-26.4203545	-2.7777778450e-04	2.7777778450e-04	0.0150052	2000	2111040	0
4	246.0039722	-26.6899378	16h_24m_00.95s	-26d_41m_23.8s	512	1024	RA---SIN	DEC--SIN	256.5	512.5	246.0038167	-26.6897989	-2.7777778450e-04	2.7777778450e-04	0.0150405	2000	2111040	0
5	246.0040519	-26.9593822	16h_24m_00.97s	-26d_57m_33.8s	512	1024	RA---SIN	DEC--SIN	256.5	512.5	246.003896	-26.9592433	-2.7777778450e-04	2.7777778450e-04	0.0150764	2000	2111040	0
6	246.136732	-27.1610261	16h_24m_32.82s	-27d_09m_39.7s	512	1024	RA---SIN	DEC--SIN	256.5	512.5	246.1365759	-27.1608872	-2.7777778450e-04	2.7777778450e-04	0.0149046	2000	2111040	0
7	246.1366531	-26.8915816	16h_24m_32.80s	-26d_53m_29.7s	512	1024	RA---SIN	DEC--SIN	256.5	512.5	246.1364973	-26.8914428	-2.7777778450e-04	2.7777778450e-04	0.0148688	2000	2111040	0
8	246.1365744	-26.6221372	16h_24m_32.78s	-26d_37m_19.7s	512	1024	RA---SIN	DEC--SIN	256.5	512.5	246.136419	-26.6219983	-2.7777778450e-04	2.7777778450e-04	0.0148336	2000	2111040	0
9	246.1364962	-26.3526928	16h_24m_32.76s	-26d_21m_09.7s	512	1024	RA---SIN	DEC--SIN	256.5	512.5	246.1363412	-26.3525539	-2.7777778450e-04	2.7777778450e-04	0.0147989	2000	2111040	0
10	246.1364184	-26.0832483	16h_24m_32.74s	-26d_04m_59.7s	512	1024	RA---SIN	DEC--SIN	256.5	512.5	246.1362637	-26.0831095	-2.7777778450e-04	2.7777778450e-04	0.0147647	2000	2111040	0
11	246.2692682	-26.1509929	16h_25m_04.62s	-26d_09m_03.6s	512	1024	RA---SIN	DEC--SIN	256.5	512.5	246.2691134	-26.1508541	-2.7777778450e-04	2.7777778450e-04	0.0115938	2000	2111040	0
12	246.2693294	-26.4204374	16h_25m_04.64s	-26d_25m_13.6s	512	1024	RA---SIN	DEC--SIN	256.5	512.5	246.2691743	-26.4202985	-2.7777778450e-04	2.7777778450e-04	0.0116207	2000	2111040	0
13	246.2693909	-26.6898818	16h_25m_04.65s	-26d_41m_23.6s	512	1024	RA---SIN	DEC--SIN	256.5	512.5	246.2692354	-26.6897429	-2.7777778450e-04	2.7777778450e-04	0.0116481	2000	2111040	0
14	246.2694528	-26.9593262	16h_25m_04.67s	-26d_57m_33.6s	512	1024	RA---SIN	DEC--SIN	256.5	512.5	246.2692969	-26.9591874	-2.7777778450e-04	2.7777778450e-04	0.0116758	2000	2111040	0
15	246.4017101	-27.166501	16h_25m_36.41s	-27d_09m_59.4s	512	1024	RA---SIN	DEC--SIN	256.5	512.5	246.401554	-27.1663622	-2.7777778450e-04	2.7777778450e-04	0.0126269	2000	2111040	0
16	246.4016433	-26.8970566	16h_25m_36.39s	-26d_53m_49.4s	512	1024	RA---SIN	DEC--SIN	256.5	512.5	246.4014875	-26.8969178	-2.7777778450e-04	2.7777778450e-04	0.0125967	2000	2111040	0
17	246.4015766	-26.6276122	16h_25m_36.38s	-26d_37m_39.4s	512	1024	RA---SIN	DEC--SIN	256.5	512.5	246.4014212	-26.6274733	-2.7777778450e-04	2.7777778450e-04	0.0125668	2000	2111040	0
18	246.4015102	-26.3581677	16h_25m_36.36s	-26d_21m_29.4s	512	1024	RA---SIN	DEC--SIN	256.5	512.5	246.4013552	-26.3580289	-2.7777778450e-04	2.7777778450e-04	0.0125374	2000	2111040	0
19	246.4014443	-26.0887233	16h_25m_36.35s	-26d_05m_19.4s	512	1024	RA---SIN	DEC--SIN	256.5	512.5	246.4012896	-26.0885844	-2.7777778450e-04	2.7777778450e-04	0.0125084	2000	2111040	0
21	246.533126	-26.4133864	16h_26m_07.95s	-26d_24m_48.2s	512	1024	RA---SIN	DEC--SIN	256.5	512.5	246.5329709	-26.4132476	-2.7777778450e-04	2.7777778450e-04	0.0005214	2000	2111040	0
22	246.5331291	-26.6828309	16h_26m_07.95s	-26d_40m_58.2s	512	1024	RA---SIN	DEC--SIN	256.5	512.5	246.5329737	-26.682692	-2.7777778450e-04	2.7777778450e-04	0.0005227	2000	2111040	0
23	246.5331322	-26.9522753	16h_26m_07.95s	-26d_57m_08.2s	512	1024	RA---SIN	DEC--SIN	256.5	512.5	246.5329764	-26.9521364	-2.7777778450e-04	2.7777778450e-04	0.0005239	2000	2111040	0
24	245.3384983	-26.147205	16h_21m_21.24s	-26d_08m_49.9s	512	1024	RA---SIN	DEC--SIN	256.5	512.5	245.3383436	-26.1470661	-2.7777778450e-04	2.7777778450e-04	0.0003041	2000	2111040	0
25	245.3385003	-26.4166494	16h_21m_21.24s	-26d_24m_59.9s	512	1024	RA---SIN	DEC--SIN	256.5	512.5	245.3383452	-26.4165106	-2.7777778450e-04	2.7777778450e-04	0.0003048	2000	2111040	0
26	245.3385022	-26.6860939	16h_21m_21.24s	-26d_41m_09.9s	512	1024	RA---SIN	DEC--SIN	256.5	512.5	245.3383468	-26.685955	-2.7777778450e-04	2.7777778450e-04	0.0003055	2000	2111040	0
27	245.3385042	-26.9555383	16h_21m_21.24s	-26d_57m_19.9s	512	1024	RA---SIN	DEC--SIN	256.5	512.5	245.3383484	-26.9553994	-2.7777778450e-04	2.7777778450e-04	0.0003063	2000	2111040	0
28	245.4740765	-26.15092	16h_21m_53.78s	-26d_09m_03.3s	512	1024	RA---SIN	DEC--SIN	256.5	512.5	245.4739218	-26.1507811	-2.7777778450e-04	2.7777778450e-04	0.0031995	2000	2111040	0
29	245.4740937	-26.4203644	16h_21m_53.78s	-26d_25m_13.3s	512	1024	RA---SIN	DEC--SIN	256.5	512.5	245.4739386	-26.4202256	-2.7777778450e-04	2.7777778450e-04	0.003207	2000	2111040	0
30	245.474111	-26.6898089	16h_21m_53.79s	-26d_41m_23.3s	512	1024	RA---SIN	DEC--SIN	256.5	512.5	245.4739555	-26.68967	-2.7777778450e-04	2.7777778450e-04	0.0032145	2000	2111040	0
31	245.4741282	-26.9592533	16h_21m_53.79s	-26d_57m_33.3s	512	1024	RA---SIN	DEC--SIN	256.5	512.5	245.4739724	-26.9591144	-2.7777778450e-04	2.7777778450e-04	0.0032222	2000	2111040	0
32	245.6059243	-27.1610731	16h_22m_25.42s	-27d_09m_39.9s	512	1024	RA---SIN	DEC--SIN	256.5	512.5	245.6057681	-27.1609343	-2.7777778450e-04	2.7777778450e-04	0.0187945	2000	2111040	0
33	245.6058248	-26.8916287	16h_22m_25.40s	-26d_53m_29.9s	512	1024	RA---SIN	DEC--SIN	256.5	512.5	245.605669	-26.8914898	-2.7777778450e-04	2.7777778450e-04	0.0187495	2000	2111040	0
34	245.6057257	-26.6221843	16h_22m_25.37s	-26d_37m_19.9s	512	1024	RA---SIN	DEC--SIN	256.5	512.5	245.6055703	-26.6220454	-2.7777778450e-04	2.7777778450e-04	0.0187051	2000	2111040	0
35	245.6056272	-26.3527398	16h_22m_25.35s	-26d_21m_09.9s	512	1024	RA---SIN	DEC--SIN	256.5	512.5	245.6054722	-26.352601	-2.7777778450e-04	2.7777778450e-04	0.0186613	2000	2111040	0
36	245.6055292	-26.0832954	16h_22m_25.33s	-26d_04m_59.9s	512	1024	RA---SIN	DEC--SIN	256.5	512.5	245.6053745	-26.0831566	-2.7777778450e-04	2.7777778450e-04	0.0186181	2000	2111040	0
37	245.7383599	-26.1511549	16h_22m_57.21s	-26d_09m_04.2s	512	1024	RA---SIN	DEC--SIN	256.5	512.5	245.7382051	-26.1510161	-2.7777778450e-04	2.7777778450e-04	0.0101322	2000	2111040	0
38	245.7384134	-26.4205994	16h_22m_57.22s	-26d_25m_14.2s	512	1024	RA---SIN	DEC--SIN	256.5	512.5	245.7382583	-26.4204605	-2.7777778450e-04	2.7777778450e-04	0.0101557	2000	2111040	0
39	245.7384673	-26.6900438	16h_22m_57.23s	-26d_41m_24.2s	512	1024	RA---SIN	DEC--SIN	256.5	512.5	245.7383118	-26.689905	-2.7777778450e-04	2.7777778450e-04	0.0101796	2000	2111040	0
40	245.7385214	-26.9594883	16h_22m_57.25s	-26d_57m_34.2s	512	1024	RA---SIN	DEC--SIN	256.5	512.5	245.7383655	-26.9593494	-2.7777778450e-04	2.7777778450e-04	0.0102039	2000	2111040	0
41	245.8709903	-27.1610401	16h_23m_29.04s	-27d_09m_39.7s	512	1024	RA---SIN	DEC--SIN	256.5	512.5	245.8708342	-27.1609012	-2.7777778450e-04	2.7777778450e-04	0.0136761	2000	2111040	0
42	245.8709179	-26.8915956	16h_23m_29.02s	-26d_53m_29.7s	512	1024	RA---SIN	DEC--SIN	256.5	512.5	245.8707621	-26.8914568	-2.7777778450e-04	2.7777778450e-04	0.0136433	2000	2111040	0
43	245.8708457	-26.6221512	16h_23m_29.00s	-26d_37m_19.7s	512	1024	RA---SIN	DEC--SIN	256.5	512.5	245.8706903	-26.6220123	-2.7777778450e-04	2.7777778450e-04	0.013611	2000	2111040	0
0	323.0536597	-0.74225	21h_32m_12.88s	-00d_44m_32.1s	512	1024	RA---SIN	DEC--SIN	256.5	512.5	323.0535208	-0.7421112	-2.7777778450e-04	2.7777778450e-04	0.0075096	2000	2111040	0
1	323.0536244	-0.4728056	21h_32m_12.87s	-00d_28m_22.1s	512	1024	RA---SIN	DEC--SIN	256.5	512.5	323.0534855	-0.4726667	-2.7777778450e-04	2.7777778450e-04	0.0075093	2000	2111040	0
2	323.053589	-0.2033611	21h_32m_12.86s	-00d_12m_12.1s	512	1024	RA---SIN	DEC--SIN	256.5	512.5	323.0534501	-0.2032223	-2.7777778450e-04	2.7777778450e-04	0.007509	2000	2111040	0
3	323.17429	-0.2588589	21h_32m_41.83s	-00d_15m_31.9s	512	1024	RA---SIN	DEC--SIN	256.5	512.5	323.1741511	-0.25872	-2.7777778450e-04	2.7777778450e-04	0.0063261	2000	2111040	0
4	323.1743197	-0.5283033	21h_32m_41.84s	-00d_31m_41.9s	512	1024	RA---SIN	DEC--SIN	256.5	512.5	323.1741808	-0.5281644	-2.7777778450e-04	2.7777778450e-04	0.0063263	2000	2111040	0
5	323.1743495	-0.7977478	21h_32m_41.84s	-00d_47m_51.9s	512	1024	RA---SIN	DEC--SIN	256.5	512.5	323.1742106	-0.7976089	-2.7777778450e-04	2.7777778450e-04	0.0063266	2000	2111040	0
6	323.1743793	-1.0671922	21h_32m_41.85s	-01d_04m_01.9s	512	1024	RA---SIN	DEC--SIN	256.5	512.5	323.1742404	-1.0670533	-2.7777778450e-04	2.7777778450e-04	0.0063271	2000	2111040	0
7	323.174409	-1.3366366	21h_32m_41.86s	-01d_20m_11.9s	512	1024	RA---SIN	DEC--SIN	256.5	512.5	323.1742701	-1.3364978	-2.7777778450e-04	2.7777778450e-04	0.0063277	2000	2111040	0
8	323.294984	-1.2813049	21h_33m_10.80s	-01d_16m_52.7s	512	1024	RA---SIN	DEC--SIN	256.5	512.5	323.2948451	-1.281166	-2.7777778450e-04	2.7777778450e-04	0.0066417	2000	2111040	0
9	323.2949527	-1.0118605	21h_33m_10.79s	-01d_00m_42.7s	512	1024	RA---SIN	DEC--SIN	256.5	512.5	323.2948138	-1.0117216	-2.7777778450e-04	2.7777778450e-04	0.006641	2000	2111040	0
10	323.2949215	-0.742416	21h_33m_10.78s	-00d_44m_32.7s	512	1024	RA---SIN	DEC--SIN	256.5	512.5	323.2947826	-0.7422771	-2.7777778450e-04	2.7777778450e-04	0.0066406	2000	2111040	0
11	323.2948903	-0.4729716	21h_33m_10.77s	-00d_28m_22.7s	512	1024	RA---SIN	DEC--SIN	256.5	512.5	323.2947514	-0.4728327	-2.7777778450e-04	2.7777778450e-04	0.0066402	2000	2111040	0
12	323.294859	-0.2035271	21h_33m_10.77s	-00d_12m_12.7s	512	1024	RA---SIN	DEC--SIN	256.5	512.5	323.2947201	-0.2033883	-2.7777778450e-04	2.7777778450e-04	0.00664	2000	2111040	0
13	323.4158395	-0.2588869	21h_33m_39.80s	-00d_15m_32.0s	512	1024	RA---SIN	DEC--SIN	256.5	512.5	323.4157006	-0.258748	-2.7777778450e-04	2.7777778450e-04	0.0090471	2000	2111040	0
14	323.4158821	-0.5283313	21h_33m_39.81s	-00d_31m_42.0s	512	1024	RA---SIN	DEC--SIN	256.5	512.5	323.4157432	-0.5281924	-2.7777778450e-04	2.7777778450e-04	0.0090474	2000	2111040	0
15	323.4159246	-0.7977757	21h_33m_39.82s	-00d_47m_52.0s	512	1024	RA---SIN	DEC--SIN	256.5	512.5	323.4157857	-0.7976369	-2.7777778450e-04	2.7777778450e-04	0.0090479	2000	2111040	0
16	323.4159672	-1.0672202	21h_33m_39.83s	-01d_04m_02.0s	512	1024	RA---SIN	DEC--SIN	256.5	512.5	323.4158283	-1.0670813	-2.7777778450e-04	2.7777778450e-04	0.0090486	2000	2111040	0
17	323.4160098	-1.3366646	21h_33m_39.84s	-01d_20m_12.0s	512	1024	RA---SIN	DEC--SIN	256.5	512.5	323.4158709	-1.3365258	-2.7777778450e-04	2.7777778450e-04	0.0090495	2000	2111040	0
18	323.5368805	-1.2808219	21h_34m_08.85s	-01d_16m_51.0s	512	1024	RA---SIN	DEC--SIN	256.5	512.5	323.5367416	-1.280683	-2.7777778450e-04	2.7777778450e-04	0.0065036	2000	2111040	0
19	323.5368499	-1.0113775	21h_34m_08.84s	-01d_00m_41.0s	512	1024	RA---SIN	DEC--SIN	256.5	512.5	323.536711	-1.0112386	-2.7777778450e-04	2.7777778450e-04	0.006503	2000	2111040	0
20	323.5368193	-0.741933	21h_34m_08.84s	-00d_44m_31.0s	512	1024	RA---SIN	DEC--SIN	256.5	512.5	323.5366804	-0.7417941	-2.7777778450e-04	2.7777778450e-04	0.0065025	2000	2111040	0
21	323.5367887	-0.4724886	21h_34m_08.83s	-00d_28m_21.0s	512	1024	RA---SIN	DEC--SIN	256.5	512.5	323.5366498	-0.4723497	-2.7777778450e-04	2.7777778450e-04	0.0065022	2000	2111040	0
22	323.5367582	-0.2030441	21h_34m_08.82s	-00d_12m_11.0s	512	1024	RA---SIN	DEC--SIN	256.5	512.5	323.5366193	-0.2029053	-2.7777778450e-04	2.7777778450e-04	0.006502	2000	2111040	0
23	323.6576349	-0.2583929	21h_34m_37.83s	-00d_15m_30.2s	512	1024	RA---SIN	DEC--SIN	256.5	512.5	323.657496	-0.258254	-2.7777778450e-04	2.7777778450e-04	0.0073181	2000	2111040	0
24	323.6576693	-0.5278373	21h_34m_37.84s	-00d_31m_40.2s	512	1024	RA---SIN	DEC--SIN	256.5	512.5	323.6575304	-0.5276984	-2.7777778450e-04	2.7777778450e-04	0.0073183	2000	2111040	0
25	323.6577037	-0.7972818	21h_34m_37.85s	-00d_47m_50.2s	512	1024	RA---SIN	DEC--SIN	256.5	512.5	323.6575648	-0.7971429	-2.7777778450e-04	2.7777778450e-04	0.0073187	2000	2111040	0
26	323.6577381	-1.0667262	21h_34m_37.86s	-01d_04m_00.2s	512	1024	RA---SIN	DEC--SIN	256.5	512.5	323.6575992	-1.0665873	-2.7777778450e-04	2.7777778450e-04	0.0073193	2000	2111040	0
27	323.6577725	-1.3361706	21h_34m_37.87s	-01d_20m_10.2s	512	1024	RA---SIN	DEC--SIN	256.5	512.5	323.6576336	-1.3360318	-2.7777778450e-04	2.7777778450e-04	0.00732	2000	2111040	0
28	323.7779176	-1.2813119	21h_35m_06.70s	-01d_16m_52.7s	512	1024	RA---SIN	DEC--SIN	256.5	512.5	323.7777787	-1.281173	-2.7777778450e-04	2.7777778450e-04	0.0019785	2000	2111040	0
29	323.7779083	-1.0118674	21h_35m_06.70s	-01d_00m_42.7s	512	1024	RA---SIN	DEC--SIN	256.5	512.5	323.7777694	-1.0117286	-2.7777778450e-04	2.7777778450e-04	0.0019783	2000	2111040	0
30	323.777899	-0.742423	21h_35m_06.70s	-00d_44m_32.7s	512	1024	RA---SIN	DEC--SIN	256.5	512.5	323.7777601	-0.7422841	-2.7777778450e-04	2.7777778450e-04	0.0019782	2000	2111040	0
31	323.7778897	-0.4729786	21h_35m_06.69s	-00d_28m_22.7s	512	1024	RA---SIN	DEC--SIN	256.5	512.5	323.7777508	-0.4728397	-2.7777778450e-04	2.7777778450e-04	0.0019781	2000	2111040	0
32	323.7778804	-0.2035341	21h_35m_06.69s	-00d_12m_12.7s	512	1024	RA---SIN	DEC--SIN	256.5	512.5	323.7777415	-0.2033952	-2.7777778450e-04	2.7777778450e-04	0.001978	2000	2111040	0
33	323.8987105	-0.2586559	21h_35m_35.69s	-00d_15m_31.2s	512	1024	RA---SIN	DEC--SIN	256.5	512.5	323.8985716	-0.258517	-2.7777778450e-04	2.7777778450e-04	0.0066471	2000	2111040	0
34	323.8987418	-0.5281003	21h_35m_35.70s	-00d_31m_41.2s	512	1024	RA---SIN	DEC--SIN	256.5	512.5	323.8986029	-0.5279614	-2.7777778450e-04	2.7777778450e-04	0.0066473	2000	2111040	0
35	323.8987731	-0.7975448	21h_35m_35.71s	-00d_47m_51.2s	512	1024	RA---SIN	DEC--SIN	256.5	512.5	323.8986342	-0.7974059	-2.7777778450e-04	2.7777778450e-04	0.0066476	2000	2111040	0
36	323.8988043	-1.0669892	21h_35m_35.71s	-01d_04m_01.2s	512	1024	RA---SIN	DEC--SIN	256.5	512.5	323.8986654	-1.0668503	-2.7777778450e-04	2.7777778450e-04	0.0066482	2000	2111040	0
37	323.8988356	-1.3364336	21h_35m_35.72s	-01d_20m_11.2s	512	1024	RA---SIN	DEC--SIN	256.5	512.5	323.8986967	-1.3362948	-2.7777778450e-04	2.7777778450e-04	0.0066488	2000	2111040	0
38	322.8121521	-1.2825169	21h_31m_14.92s	-01d_16m_57.1s	512	1024	RA---SIN	DEC--SIN	256.5	512.5	322.8120132	-1.2823781	-2.7777778450e-04	2.7777778450e-04	0.0089132	2000	2111040	0
39	322.8121102	-1.0130725	21h_31m_14.91s	-01d_00m_47.1s	512	1024	RA---SIN	DEC--SIN	256.5	512.5	322.8119713	-1.0129336	-2.7777778450e-04	2.7777778450e-04	0.0089124	2000	2111040	0
40	322.8120683	-0.743628	21h_31m_14.90s	-00d_44m_37.1s	512	1024	RA---SIN	DEC--SIN	256.5	512.5	322.8119294	-0.7434892	-2.7777778450e-04	2.7777778450e-04	0.0089118	2000	2111040	0
41	322.8120264	-0.4741836	21h_31m_14.89s	-00d_28m_27.1s	512	1024	RA---SIN	DEC--SIN	256.5	512.5	322.8118875	-0.4740447	-2.7777778450e-04	2.7777778450e-04	0.0089113	2000	2111040	0
42	322.8119845	-0.2047392	21h_31m_14.88s	-00d_12m_17.1s	512	1024	RA---SIN	DEC--SIN	256.5	512.5	322.8118456	-0.2046003	-2.7777778450e-04	2.7777778450e-04	0.0089111	2000	2111040	0
43	322.9326817	-0.2589669	21h_31m_43.84s	-00d_15m_32.3s	512	1024	RA---SIN	DEC--SIN	256.5	512.5	322.9325428	-0.258828	-2.7777778450e-04	2.7777778450e-04	0.0085641	2000	2111040	0
44	322.932722	-0.5284113	21h_31m_43.85s	-00d_31m_42.3s	512	1024	RA---SIN	DEC--SIN	256.5	512.5	322.9325831	-0.5282724	-2.7777778450e-04	2.7777778450e-04	0.0085644	2000	2111040	0
45	322.9327623	-0.7978557	21h_31m_43.86s	-00d_47m_52.3s	512	1024	RA---SIN	DEC--SIN	256.5	512.5	322.9326234	-0.7977169	-2.7777778450e-04	2.7777778450e-04	0.0085648	2000	2111040	0
46	322.9328026	-1.0673002	21h_31m_43.87s	-01d_04m_02.3s	512	1024	RA---SIN	DEC--SIN	256.5	512.5	322.9326637	-1.0671613	-2.7777778450e-04	2.7777778450e-04	0.0085655	2000	2111040	0
47	322.9328429	-1.3367446	21h_31m_43.88s	-01d_20m_12.3s	512	1024	RA---SIN	DEC--SIN	256.5	512.5	322.932704	-1.3366058	-2.7777778450e-04	2.7777778450e-04	0.0085663	2000	2111040	0
48	323.0537303	-1.2811389	21h_32m_12.90s	-01d_16m_52.1s	512	1024	RA---SIN	DEC--SIN	256.5	512.5	323.0535914	-1.281	-2.7777778450e-04	2.7777778450e-04	0.0075109	2000	2111040	0
49	323.053695	-1.0116945	21h_32m_12.89s	-01d_00m_42.1s	512	1024	RA---SIN	DEC--SIN	256.5	512.5	323.0535561	-1.0115556	-2.7777778450e-04	2.7777778450e-04	0.0075102	2000	2111040	0
0	323.0536597	-0.74225	21h_32m_12.88s	-00d_44m_32.1s	512	1024	RA---SIN	DEC--SIN	256.5	512.5	323.0535208	-0.7421112	-2.7777778450e-04	2.7777778450e-04	0.0075096	2000	2111040	0
1	323.0536244	-0.4728056	21h_32m_12.87s	-00d_28m_22.1s	512	1024	RA---SIN	DEC--SIN	256.5	512.5	323.0534855	-0.4726667	-2.7777778450e-04	2.7777778450e-04	0.0075093	2000	2111040	0
2	323.053589	-0.2033611	21h_32m_12.86s	-00d_12m_12.1s	512	1024	RA---SIN	DEC--SIN	256.5	512.5	323.0534501	-0.2032223	-2.7777778450e-04	2.7777778450e-04	0.007509	2000	2111040	0
3	323.17429	-0.2588589	21h_32m_41.83s	-00d_15m_31.9s	512	1024	RA---SIN	DEC--SIN	256.5	512.5	323.1741511	-0.25872	-2.7777778450e-04	2.7777778450e-04	0.0063261	2000	2111040	0
4	323.1743197	-0.5283033	21h_32m_41.84s	-00d_31m_41.9s	512	1024	RA---SIN	DEC--SIN	256.5	512.5	323.1741808	-0.5281644	-2.7777778450e-04	2.7777778450e-04	0.0063263	2000	2111040	0
5	323.1743495	-0.7977478	21h_32m_41.84s	-00d_47m_51.9s	512	1024	RA---SIN	DEC--SIN	256.5	512.5	323.1742106	-0.7976089	-2.7777778450e-04	2.7777778450e-04	0.0063266	2000	2111040	0
6	323.1743793	-1.0671922	21h_32m_41.85s	-01d_04m_01.9s	512	1024	RA---SIN	DEC--SIN	256.5	512.5	323.1742404	-1.0670533	-2.7777778450e-04	2.7777778450e-04	0.0063271	2000	2111040	0
7	323.174409	-1.3366366	21h_32m_41.86s	-01d_20m_11.9s	512	1024	RA---SIN	DEC--SIN	256.5	512.5	323.1742701	-1.3364978	-2.7777778450e-04	2.7777778450e-04	0.0063277	2000	2111040	0
8	323.294984	-1.2813049	21h_33m_10.80s	-01d_16m_52.7s	512	1024	RA---SIN	DEC--SIN	256.5	512.5	323.2948451	-1.281166	-2.7777778450e-04	2.7777778450e-04	0.0066417	2000	2111040	0
9	323.2949527	-1.0118605	21h_33m_10.79s	-01d_00m_42.7s	512	1024	RA---SIN	DEC--SIN	256.5	512.5	323.2948138	-1.0117216	-2.7777778450e-04	2.7777778450e-04	0.006641	2000	2111040	0
10	323.2949215	-0.742416	21h_33m_10.78s	-00d_44m_32.7s	512	1024	RA---SIN	DEC--SIN	256.5	512.5	323.2947826	-0.7422771	-2.7777778450e-04	2.7777778450e-04	0.0066406	2000	2111040	0
11	323.2948903	-0.4729716	21h_33m_10.77s	-00d_28m_22.7s	512	1024	RA---SIN	DEC--SIN	256.5	512.5	323.2947514	-0.4728327	-2.7777778450e-04	2.7777778450e-04	0.0066402	2000	2111040	0
12	323.294859	-0.2035271	21h_33m_10.77s	-00d_12m_12.7s	512	1024	RA---SIN	DEC--SIN	256.5	512.5	323.2947201	-0.2033883	-2.7777778450e-04	2.7777778450e-04	0.00664	2000	2111040	0
13	323.4158395	-0.2588869	21h_33m_39.80s	-00d_15m_32.0s	512	1024	RA---SIN	DEC--SIN	256.5	512.5	323.4157006	-0.258748	-2.7777778450e-04	2.7777778450e-04	0.0090471	2000	2111040	0
14	323.4158821	-0.5283313	21h_33m_39.81s	-00d_31m_42.0s	512	1024	RA---SIN	DEC--SIN	256.5	512.5	323.4157432	-0.5281924	-2.7777778450e-04	2.7777778450e-04	0.0090474	2000	2111040	0
15	323.4159246	-0.7977757	21h_33m_39.82s	-00d_47m_52.0s	512	1024	RA---SIN	DEC--SIN	256.5	512.5	323.4157857	-0.7976369	-2.7777778450e-04	2.7777778450e-04	0.0090479	2000	2111040	0
16	323.4159672	-1.0672202	21h_33m_39.83s	-01d_04m_02.0s	512	1024	RA---SIN	DEC--SIN	256.5	512.5	323.4158283	-1.0670813	-2.7777778450e-04	2.7777778450e-04	0.0090486	2000	2111040	0
17	323.4160098	-1.3366646	21h_33m_39.84s	-01d_20m_12.0s	512	1024	RA---SIN	DEC--SIN	256.5	512.5	323.4158709	-1.3365258	-2.7777778450e-04	2.7777778450e-04	0.0090495	2000	2111040	0
18	323.5368805	-1.2808219	21h_34m_08.85s	-01d_16m_51.0s	512	1024	RA---SIN	DEC--SIN	256.5	512.5	323.5367416	-1.280683	-2.7777778450e-04	2.7777778450e-04	0.0065036	2000	2111040	0
19	323.5368499	-1.0113775	21h_34m_08.84s	-01d_00m_41.0s	512	1024	RA---SIN	DEC--SIN	256.5	512.5	323.536711	-1.0112386	-2.7777778450e-04	2.7777778450e-04	0.006503	2000	2111040	0
20	323.5368193	-0.741933	21h_34m_08.84s	-00d_44m_31.0s	512	1024	RA---SIN	DEC--SIN	256.5	512.5	323.5366804	-0.7417941	-2.7777778450e-04	2.7777778450e-04	0.0065025	2000	2111040	0
21	323.5367887	-0.4724886	21h_34m_08.83s	-00d_28m_21.0s	512	1024	RA---SIN	DEC--SIN	256.5	512.5	323.5366498	-0.4723497	-2.7777778450e-04	2.7777778450e-04	0.0065022	2000	2111040	0
22	323.5367582	-0.2030441	21h_34m_08.82s	-00d_12m_11.0s	512	1024	RA---SIN	DEC--SIN	256.5	512.5	323.5366193	-0.2029053	-2.7777778450e-04	2.7777778450e-04	0.006502	2000	2111040	0
23	323.6576349	-0.2583929	21h_34m_37.83s	-00d_15m_30.2s	512	1024	RA---SIN	DEC--SIN	256.5	512.5	323.657496	-0.258254	-2.7777778450e-04	2.7777778450e-04	0.0073181	2000	2111040	0
24	323.6576693	-0.5278373	21h_34m_37.84s	-00d_31m_40.2s	512	1024	RA---SIN	DEC--SIN	256.5	512.5	323.6575304	-0.5276984	-2.7777778450e-04	2.7777778450e-04	0.0073183	2000	2111040	0
25	323.6577037	-0.7972818	21h_34m_37.85s	-00d_47m_50.2s	512	1024	RA---SIN	DEC--SIN	256.5	512.5	323.6575648	-0.7971429	-2.7777778450e-04	2.7777778450e-04	0.0073187	2000	2111040	0
26	323.6577381	-1.0667262	21h_34m_37.86s	-01d_04m_00.2s	512	1024	RA---SIN	DEC--SIN	256.5	512.5	323.6575992	-1.0665873	-2.7777778450e-04	2.7777778450e-04	0.0073193	2000	2111040	0
27	323.6577725	-1.3361706	21h_34m_37.87s	-01d_20m_10.2s	512	1024	RA---SIN	DEC--SIN	256.5	512.5	323.6576336	-1.3360318	-2.7777778450e-04	2.7777778450e-04	0.00732	2000	2111040	0
28	323.7779176	-1.2813119	21h_35m_06.70s	-01d_16m_52.7s	512	1024	RA---SIN	DEC--SIN	256.5	512.5	323.7777787	-1.281173	-2.7777778450e-04	2.7777778450e-04	0.0019785	2000	2111040	0
29	323.7779083	-1.0118674	21h_35m_06.70s	-01d_00m_42.7s	512	1024	RA---SIN	DEC--SIN	256.5	512.5	323.7777694	-1.0117286	-2.7777778450e-04	2.7777778450e-04	0.0019783	2000	2111040	0
30	323.777899	-0.742423	21h_35m_06.70s	-00d_44m_32.7s	512	1024	RA---SIN	DEC--SIN	256.5	512.5	323.7777601	-0.7422841	-2.7777778450e-04	2.7777778450e-04	0.0019782	2000	2111040	0
31	323.7778897	-0.4729786	21h_35m_06.69s	-00d_28m_22.7s	512	1024	RA---SIN	DEC--SIN	256.5	512.5	323.7777508	-0.4728397	-2.7777778450e-04	2.7777778450e-04	0.0019781	2000	2111040	0
32	323.7778804	-0.2035341	21h_35m_06.69s	-00d_12m_12.7s	512	1024	RA---SIN	DEC--SIN	256.5	512.5	323.7777415	-0.2033952	-2.7777778450e-04	2.7777778450e-04	0.001978	2000	2111040	0
33	323.8987105	-0.2586559	21h_35m_35.69s	-00d_15m_31.2s	512	1024	RA---SIN	DEC--SIN	256.5	512.5	323.8985716	-0.258517	-2.7777778450e-04	2.7777778450e-04	0.0066471	2000	2111040	0
34	323.8987418	-0.5281003	21h_35m_35.70s	-00d_31m_41.2s	512	1024	RA---SIN	DEC--SIN	256.5	512.5	323.8986029	-0.5279614	-2.7777778450e-04	2.7777778450e-04	0.0066473	2000	2111040	0
35	323.8987731	-0.7975448	21h_35m_35.71s	-00d_47m_51.2s	512	1024	RA---SIN	DEC--SIN	256.5	512.5	323.8986342	-0.7974059	-2.7777778450e-04	2.7777778450e-04	0.0066476	2000	2111040	0
36	323.8988043	-1.0669892	21h_35m_35.71s	-01d_04m_01.2s	512	1024	RA---SIN	DEC--SIN	256.5	512.5	323.8986654	-1.0668503	-2.7777778450e-04	2.7777778450e-04	0.0066482	2000	2111040	0
37	323.8988356	-1.3364336	21h_35m_35.72s	-01d_20m_11.2s	512	1024	RA---SIN	DEC--SIN	256.5	512.5	323.8986967	-1.3362948	-2.7777778450e-04	2.7777778450e-04	0.0066488	2000	2111040	0
38	322.8121521	-1.2825169	21h_31m_14.92s	-01d_16m_57.1s	512	1024	RA---SIN	DEC--SIN	256.5	512.5	322.8120132	-1.2823781	-2.7777778450e-04	2.7777778450e-04	0.0089132	2000	2111040	0
39	322.8121102	-1.0130725	21h_31m_14.91s	-01d_00m_47.1s	512	1024	RA---SIN	DEC--SIN	256.5	512.5	322.8119713	-1.0129336	-2.7777778450e-04	2.7777778450e-04	0.0089124	2000	2111040	0
40	322.8120683	-0.743628	21h_31m_14.90s	-00d_44m_37.1s	512	1024	RA---SIN	DEC--SIN	256.5	512.5	322.8119294	-0.7434892	-2.7777778450e-04	2.7777778450e-04	0.0089118	2000	2111040	0
41	322.8120264	-0.4741836	21h_31m_14.89s	-00d_28m_27.1s	512	1024	RA---SIN	DEC--SIN	256.5	512.5	322.8118875	-0.4740447	-2.7777778450e-04	2.7777778450e-04	0.0089113	2000	2111040	0
42	322.8119845	-0.2047392	21h_31m_14.88s	-00d_12m_17.1s	512	1024	RA---SIN	DEC--SIN	256.5	512.5	322.8118456	-0.2046003	-2.7777778450e-04	2.7777778450e-04	0.0089111	2000	2111040	0
43	322.9326817	-0.2589669	21h_31m_43.84s	-00d_15m_32.3s	512	1024	RA---SIN	DEC--SIN	256.5	512.5	322.9325428	-0.258828	-2.7777778450e-04	2.7777778450e-04	0.0085641	2000	2111040	0
44	322.932722	-0.5284113	21h_31m_43.85s	-00d_31m_42.3s	512	1024	RA---SIN	DEC--SIN	256.5	512.5	322.9325831	-0.5282724	-2.7777778450e-04	2.7777778450e-04	0.0085644	2000	2111040	0
45	322.9327623	-0.7978557	21h_31m_43.86s	-00d_47m_52.3s	512	1024	RA---SIN	DEC--SIN	256.5	512.5	322.9326234	-0.7977169	-2.7777778450e-04	2.7777778450e-04	0.0085648	2000	2111040	0
46	322.9328026	-1.0673002	21h_31m_43.87s	-01d_04m_02.3s	512	1024	RA---SIN	DEC--SIN	256.5	512.5	322.9326637	-1.0671613	-2.7777778450e-04	2.7777778450e-04	0.0085655	2000	2111040	0
47	322.9328429	-1.3367446	21h_31m_43.88s	-01d_20m_12.3s	512	1024	RA---SIN	DEC--SIN	256.5	512.5	322.932704	-1.3366058	-2.7777778450e-04	2.7777778450e-04	0.0085663	2000	2111040	0
48	323.0537303	-1.2811389	21h_32m_12.90s	-01d_16m_52.1s	512	1024	RA---SIN	DEC--SIN	256.5	512.5	323.0535914	-1.281	-2.7777778450e-04	2.7777778450e-04	0.0075109	2000	2111040	0
49	323.053695	-1.0116945	21h_32m_12.89s	-01d_00m_42.1s	512	1024	RA---SIN	DEC--SIN	256.5	512.5	323.0535561	-1.0115556	-2.7777778450e-04	2.7777778450e-04	0.0075102	2000	2111040	0
0	205.7661221	28.249174	13h_43m_03.87s	+28d_14m_57.0s	512	1024	RA---SIN	DEC--SIN	256.5	512.5	205.7659644	28.2493129	-2.7777778450e-04	2.7777778450e-04	0.004853	2000	2111040	0
1	205.7661475	27.9797296	13h_43m_03.88s	+27d_58m_47.0s	512	1024	RA---SIN	DEC--SIN	256.5	512.5	205.7659902	27.9798685	-2.7777778450e-04	2.7777778450e-04	0.0048408	2000	2111040	0
2	205.3719783	28.7838919	13h_41m_29.27s	+28d_47m_02.0s	512	1024	RA---SIN	DEC--SIN	256.5	512.5	205.3718199	28.7840308	-2.7777778450e-04	2.7777778450e-04	359.9904192	2000	2111040	0
3	205.3719267	28.5144474	13h_41m_29.26s	+28d_30m_52.0s	512	1024	RA---SIN	DEC--SIN	256.5	512.5	205.3717687	28.5145863	-2.7777778450e-04	2.7777778450e-04	359.9904438	2000	2111040	0
4	205.3718753	28.245003	13h_41m_29.25s	+28d_14m_42.0s	512	1024	RA---SIN	DEC--SIN	256.5	512.5	205.3717177	28.2451419	-2.7777778450e-04	2.7777778450e-04	359.990468	2000	2111040	0
5	205.3718241	27.9755586	13h_41m_29.24s	+27d_58m_32.0s	512	1024	RA---SIN	DEC--SIN	256.5	512.5	205.3716669	27.9756975	-2.7777778450e-04	2.7777778450e-04	359.990492	2000	2111040	0
6	204.9722016	27.765856	13h_39m_53.33s	+27d_45m_57.1s	512	1024	RA---SIN	DEC--SIN	256.5	512.5	204.9720446	27.7659949	-2.7777778450e-04	2.7777778450e-04	0.0137966	2000	2111040	0
7	204.9721284	28.0353005	13h_39m_53.31s	+28d_02m_07.1s	512	1024	RA---SIN	DEC--SIN	256.5	512.5	204.971971	28.0354393	-2.7777778450e-04	2.7777778450e-04	0.013831	2000	2111040	0
8	204.972055	28.3047449	13h_39m_53.29s	+28d_18m_17.1s	512	1024	RA---SIN	DEC--SIN	256.5	512.5	204.9718972	28.3048838	-2.7777778450e-04	2.7777778450e-04	0.0138658	2000	2111040	0
9	204.9719811	28.5741893	13h_39m_53.28s	+28d_34m_27.1s	512	1024	RA---SIN	DEC--SIN	256.5	512.5	204.9718229	28.5743282	-2.7777778450e-04	2.7777778450e-04	0.0139012	2000	2111040	0
10	204.9719069	28.8436338	13h_39m_53.26s	+28d_50m_37.1s	512	1024	RA---SIN	DEC--SIN	256.5	512.5	204.9717483	28.8437726	-2.7777778450e-04	2.7777778450e-04	0.0139371	2000	2111040	0
11	205.6348115	28.7901159	13h_42m_32.35s	+28d_47m_24.4s	512	1024	RA---SIN	DEC--SIN	256.5	512.5	205.634653	28.7902548	-2.7777778450e-04	2.7777778450e-04	0.0061229	2000	2111040	0
12	205.6348439	28.5206715	13h_42m_32.36s	+28d_31m_14.4s	512	1024	RA---SIN	DEC--SIN	256.5	512.5	205.6346858	28.5208103	-2.7777778450e-04	2.7777778450e-04	0.0061071	2000	2111040	0
13	205.6348761	28.251227	13h_42m_32.37s	+28d_15m_04.4s	512	1024	RA---SIN	DEC--SIN	256.5	512.5	205.6347184	28.2513659	-2.7777778450e-04	2.7777778450e-04	0.0060916	2000	2111040	0
14	205.6349081	27.9817826	13h_42m_32.38s	+27d_58m_54.4s	512	1024	RA---SIN	DEC--SIN	256.5	512.5	205.6347508	27.9819215	-2.7777778450e-04	2.7777778450e-04	0.0060764	2000	2111040	0
15	205.9000244	28.7902299	13h_43m_36.01s	+28d_47m_24.8s	512	1024	RA---SIN	DEC--SIN	256.5	512.5	205.8998659	28.7903688	-2.7777778450e-04	2.7777778450e-04	359.995915	2000	2111040	0
16	205.9000022	28.5207854	13h_43m_36.00s	+28d_31m_14.8s	512	1024	RA---SIN	DEC--SIN	256.5	512.5	205.8998441	28.5209243	-2.7777778450e-04	2.7777778450e-04	359.9959255	2000	2111040	0
17	205.89998	28.251341	13h_43m_36.00s	+28d_15m_04.8s	512	1024	RA---SIN	DEC--SIN	256.5	512.5	205.8998223	28.2514799	-2.7777778450e-04	2.7777778450e-04	359.9959359	2000	2111040	0
18	205.899958	27.9818966	13h_43m_35.99s	+27d_58m_54.8s	512	1024	RA---SIN	DEC--SIN	256.5	512.5	205.8998007	27.9820355	-2.7777778450e-04	2.7777778450e-04	359.9959461	2000	2111040	0
19	206.0315627	27.7679301	13h_44m_07.58s	+27d_46m_04.5s	512	1024	RA---SIN	DEC--SIN	256.5	512.5	206.0314057	27.7680689	-2.7777778450e-04	2.7777778450e-04	0.012018	2000	2111040	0
20	206.031499	28.0373745	13h_44m_07.56s	+28d_02m_14.5s	512	1024	RA---SIN	DEC--SIN	256.5	512.5	206.0313416	28.0375134	-2.7777778450e-04	2.7777778450e-04	0.0120479	2000	2111040	0
21	206.0314351	28.3068189	13h_44m_07.54s	+28d_18m_24.5s	512	1024	RA---SIN	DEC--SIN	256.5	512.5	206.0312773	28.3069578	-2.7777778450e-04	2.7777778450e-04	0.0120783	2000	2111040	0
22	206.0313708	28.5762634	13h_44m_07.53s	+28d_34m_34.5s	512	1024	RA---SIN	DEC--SIN	256.5	512.5	206.0312126	28.5764022	-2.7777778450e-04	2.7777778450e-04	0.0121091	2000	2111040	0
23	206.0313062	28.8457078	13h_44m_07.51s	+28d_50m_44.5s	512	1024	RA---SIN	DEC--SIN	256.5	512.5	206.0311476	28.8458467	-2.7777778450e-04	2.7777778450e-04	0.0121404	2000	2111040	0
24	206.1653436	28.7907449	13h_44m_39.68s	+28d_47m_26.7s	512	1024	RA---SIN	DEC--SIN	256.5	512.5	206.165185	28.7908837	-2.7777778450e-04	2.7777778450e-04	0.0298408	2000	2111040	0
25	206.1655029	28.5213005	13h_44m_39.72s	+28d_31m_16.7s	512	1024	RA---SIN	DEC--SIN	256.5	512.5	206.1653447	28.5214393	-2.7777778450e-04	2.7777778450e-04	0.0297642	2000	2111040	0
26	206.1656614	28.2518561	13h_44m_39.76s	+28d_15m_06.7s	512	1024	RA---SIN	DEC--SIN	256.5	512.5	206.1655036	28.2519949	-2.7777778450e-04	2.7777778450e-04	0.0296887	2000	2111040	0
27	206.1658191	27.9824117	13h_44m_39.80s	+27d_58m_56.7s	512	1024	RA---SIN	DEC--SIN	256.5	512.5	206.1656617	27.9825505	-2.7777778450e-04	2.7777778450e-04	0.0296142	2000	2111040	0
28	205.4987817	27.7663639	13h_41m_59.71s	+27d_45m_58.9s	512	1024	RA---SIN	DEC--SIN	256.5	512.5	205.4986247	27.7665028	-2.7777778450e-04	2.7777778450e-04	8.36e-05	2000	2111040	0
29	205.4987817	28.0358083	13h_41m_59.71s	+28d_02m_08.9s	512	1024	RA---SIN	DEC--SIN	256.5	512.5	205.4986243	28.0359472	-2.7777778450e-04	2.7777778450e-04	8.38e-05	2000	2111040	0
30	205.4987816	28.3052528	13h_41m_59.71s	+28d_18m_18.9s	512	1024	RA---SIN	DEC--SIN	256.5	512.5	205.4986238	28.3053917	-2.7777778450e-04	2.7777778450e-04	8.4e-05	2000	2111040	0
31	205.4987816	28.5746972	13h_41m_59.71s	+28d_34m_28.9s	512	1024	RA---SIN	DEC--SIN	256.5	512.5	205.4986234	28.5748361	-2.7777778450e-04	2.7777778450e-04	8.43e-05	2000	2111040	0
32	205.4987815	28.8441417	13h_41m_59.71s	+28d_50m_38.9s	512	1024	RA---SIN	DEC--SIN	256.5	512.5	205.4986229	28.8442806	-2.7777778450e-04	2.7777778450e-04	8.45e-05	2000	2111040	0
33	205.1016657	28.786273	13h_40m_24.40s	+28d_47m_10.6s	512	1024	RA---SIN	DEC--SIN	256.5	512.5	205.1015072	28.7864118	-2.7777778450e-04	2.7777778450e-04	0.0185744	2000	2111040	0
34	205.1017647	28.5168286	13h_40m_24.42s	+28d_31m_00.6s	512	1024	RA---SIN	DEC--SIN	256.5	512.5	205.1016066	28.5169674	-2.7777778450e-04	2.7777778450e-04	0.0185267	2000	2111040	0
35	205.1018632	28.2473841	13h_40m_24.45s	+28d_14m_50.6s	512	1024	RA---SIN	DEC--SIN	256.5	512.5	205.1017055	28.247523	-2.7777778450e-04	2.7777778450e-04	0.0184797	2000	2111040	0
36	205.1019612	27.9779397	13h_40m_24.47s	+27d_58m_40.6s	512	1024	RA---SIN	DEC--SIN	256.5	512.5	205.1018039	27.9780785	-2.7777778450e-04	2.7777778450e-04	0.0184334	2000	2111040	0
37	205.234068	27.7630339	13h_40m_56.18s	+27d_45m_46.9s	512	1024	RA---SIN	DEC--SIN	256.5	512.5	205.233911	27.7631728	-2.7777778450e-04	2.7777778450e-04	0.0010205	2000	2111040	0
38	205.234063	28.0324783	13h_40m_56.18s	+28d_01m_56.9s	512	1024	RA---SIN	DEC--SIN	256.5	512.5	205.2339056	28.0326172	-2.7777778450e-04	2.7777778450e-04	0.001023	2000	2111040	0
39	205.2340578	28.3019228	13h_40m_56.17s	+28d_18m_06.9s	512	1024	RA---SIN	DEC--SIN	256.5	512.5	205.2339001	28.3020617	-2.7777778450e-04	2.7777778450e-04	0.0010256	2000	2111040	0
40	205.2340528	28.5713672	13h_40m_56.17s	+28d_34m_16.9s	512	1024	RA---SIN	DEC--SIN	256.5	512.5	205.2338946	28.5715061	-2.7777778450e-04	2.7777778450e-04	0.0010282	2000	2111040	0
41	205.2340477	28.8408117	13h_40m_56.17s	+28d_50m_26.9s	512	1024	RA---SIN	DEC--SIN	256.5	512.5	205.2338891	28.8409505	-2.7777778450e-04	2.7777778450e-04	0.0010309	2000	2111040	0
42	205.7660708	28.7880629	13h_43m_03.86s	+28d_47m_17.0s	512	1024	RA---SIN	DEC--SIN	256.5	512.5	205.7659123	28.7882018	-2.7777778450e-04	2.7777778450e-04	0.0048779	2000	2111040	0
43	205.7660965	28.5186185	13h_43m_03.86s	+28d_31m_07.0s	512	1024	RA---SIN	DEC--SIN	256.5	512.5	205.7659384	28.5187573	-2.7777778450e-04	2.7777778450e-04	0.0048654	2000	2111040	0
0	205.7661221	28.249174	13h_43m_03.87s	+28d_14m_57.0s	512	1024	RA---SIN	DEC--SIN	256.5	512.5	205.7659644	28.2493129	-2.7777778450e-04	2.7777778450e-04	0.004853	2000	2111040	0
1	205.7661475	27.9797296	13h_43m_03.88s	+27d_58m_47.0s	512	1024	RA---SIN	DEC--SIN	256.5	512.5	205.7659902	27.9798685	-2.7777778450e-04	2.7777778450e-04	0.0048408	2000	2111040	0
2	205.3719783	28.7838919	13h_41m_29.27s	+28d_47m_02.0s	512	1024	RA---SIN	DEC--SIN	256.5	512.5	205.3718199	28.7840308	-2.7777778450e-04	2.7777778450e-04	359.9904192	2000	2111040	0
3	205.3719267	28.5144474	13h_41m_29.26s	+28d_30m_52.0s	512	1024	RA---SIN	DEC--SIN	256.5	512.5	205.3717687	28.5145863	-2.7777778450e-04	2.7777778450e-04	359.9904438	2000	2111040	0
4	205.3718753	28.245003	13h_41m_29.25s	+28d_14m_42.0s	512	1024	RA---SIN	DEC--SIN	256.5	512.5	205.3717177	28.2451419	-2.7777778450e-04	2.7777778450e-04	359.990468	2000	2111040	0
5	205.3718241	27.9755586	13h_41m_29.24s	+27d_58m_32.0s	512	1024	RA---SIN	DEC--SIN	256.5	512.5	205.3716669	27.9756975	-2.7777778450e-04	2.7777778450e-04	359.990492	2000	2111040	0
6	204.9722016	27.765856	13h_39m_53.33s	+27d_45m_57.1s	512	1024	RA---SIN	DEC--SIN	256.5	512.5	204.9720446	27.7659949	-2.7777778450e-04	2.7777778450e-04	0.0137966	2000	2111040	0
7	204.9721284	28.0353005	13h_39m_53.31s	+28d_02m_07.1s	512	1024	RA---SIN	DEC--SIN	256.5	512.5	204.971971	28.0354393	-2.7777778450e-04	2.7777778450e-04	0.013831	2000	2111040	0
8	204.972055	28.3047449	13h_39m_53.29s	+28d_18m_17.1s	512	1024	RA---SIN	DEC--SIN	256.5	512.5	204.9718972	28.3048838	-2.7777778450e-04	2.7777778450e-04	0.0138658	2000	2111040	0
9	204.9719811	28.5741893	13h_39m_53.28s	+28d_34m_27.1s	512	1024	RA---SIN	DEC--SIN	256.5	512.5	204.9718229	28.5743282	-2.7777778450e-04	2.7777778450e-04	0.0139012	2000	2111040	0
10	204.9719069	28.8436338	13h_39m_53.26s	+28d_50m_37.1s	512	1024	RA---SIN	DEC--SIN	256.5	512.5	204.9717483	28.8437726	-2.7777778450e-04	2.7777778450e-04	0.0139371	2000	2111040	0
11	205.6348115	28.7901159	13h_42m_32.35s	+28d_47m_24.4s	512	1024	RA---SIN	DEC--SIN	256.5	512.5	205.634653	28.7902548	-2.7777778450e-04	2.7777778450e-04	0.0061229	2000	2111040	0
12	205.6348439	28.5206715	13h_42m_32.36s	+28d_31m_14.4s	512	1024	RA---SIN	DEC--SIN	256.5	512.5	205.6346858	28.5208103	-2.7777778450e-04	2.7777778450e-04	0.0061071	2000	2111040	0
13	205.6348761	28.251227	13h_42m_32.37s	+28d_15m_04.4s	512	1024	RA---SIN	DEC--SIN	256.5	512.5	205.6347184	28.2513659	-2.7777778450e-04	2.7777778450e-04	0.0060916	2000	2111040	0
14	205.6349081	27.9817826	13h_42m_32.38s	+27d_58m_54.4s	512	1024	RA---SIN	DEC--SIN	256.5	512.5	205.6347508	27.9819215	-2.7777778450e-04	2.7777778450e-04	0.0060764	2000	2111040	0
15	205.9000244	28.7902299	13h_43m_36.01s	+28d_47m_24.8s	512	1024	RA---SIN	DEC--SIN	256.5	512.5	205.8998659	28.7903688	-2.7777778450e-04	2.7777778450e-04	359.995915	2000	2111040	0
16	205.9000022	28.5207854	13h_43m_36.00s	+28d_31m_14.8s	512	1024	RA---SIN	DEC--SIN	256.5	512.5	205.8998441	28.5209243	-2.7777778450e-04	2.7777778450e-04	359.9959255	2000	2111040	0
17	205.89998	28.251341	13h_43m_36.00s	+28d_15m_04.8s	512	1024	RA---SIN	DEC--SIN	256.5	512.5	205.8998223	28.2514799	-2.7777778450e-04	2.7777778450e-04	359.9959359	2000	2111040	0
18	205.899958	27.9818966	13h_43m_35.99s	+27d_58m_54.8s	512	1024	RA---SIN	DEC--SIN	256.5	512.5	205.8998007	27.9820355	-2.7777778450e-04	2.7777778450e-04	359.9959461	2000	2111040	0
19	206.0315627	27.7679301	13h_44m_07.58s	+27d_46m_04.5s	512	1024	RA---SIN	DEC--SIN	256.5	512.5	206.0314057	27.7680689	-2.7777778450e-04	2.7777778450e-04	0.012018	2000	2111040	0
20	206.031499	28.0373745	13h_44m_07.56s	+28d_02m_14.5s	512	1024	RA---SIN	DEC--SIN	256.5	512.5	206.0313416	28.0375134	-2.7777778450e-04	2.7777778450e-04	0.0120479	2000	2111040	0
21	206.0314351	28.3068189	13h_44m_07.54s	+28d_18m_24.5s	512	1024	RA---SIN	DEC--SIN	256.5	512.5	206.0312773	28.3069578	-2.7777778450e-04	2.7777778450e-04	0.0120783	2000	2111040	0
22	206.0313708	28.5762634	13h_44m_07.53s	+28d_34m_34.5s	512	1024	RA---SIN	DEC--SIN	256.5	512.5	206.0312126	28.5764022	-2.7777778450e-04	2.7777778450e-04	0.0121091	2000	2111040	0
23	206.0313062	28.8457078	13h_44m_07.51s	+28d_50m_44.5s	512	1024	RA---SIN	DEC--SIN	256.5	512.5	206.0311476	28.8458467	-2.7777778450e-04	2.7777778450e-04	0.0121404	2000	2111040	0
24	206.1653436	28.7907449	13h_44m_39.68s	+28d_47m_26.7s	512	1024	RA---SIN	DEC--SIN	256.5	512.5	206.165185	28.7908837	-2.7777778450e-04	2.7777778450e-04	0.0298408	2000	2111040	0
25	206.1655029	28.5213005	13h_44m_39.72s	+28d_31m_16.7s	512	1024	RA---SIN	DEC--SIN	256.5	512.5	206.1653447	28.5214393	-2.7777778450e-04	2.7777778450e-04	0.0297642	2000	2111040	0
26	206.1656614	28.2518561	13h_44m_39.76s	+28d_15m_06.7s	512	1024	RA---SIN	DEC--SIN	256.5	512.5	206.1655036	28.2519949	-2.7777778450e-04	2.7777778450e-04	0.0296887	2000	2111040	0
27	206.1658191	27.9824117	13h_44m_39.80s	+27d_58m_56.7s	512	1024	RA---SIN	DEC--SIN	256.5	512.5	206.1656617	27.9825505	-2.7777778450e-04	2.7777778450e-04	0.0296142	2000	2111040	0
28	205.4987817	27.7663639	13h_41m_59.71s	+27d_45m_58.9s	512	1024	RA---SIN	DEC--SIN	256.5	512.5	205.4986247	27.7665028	-2.7777778450e-04	2.7777778450e-04	8.36e-05	2000	2111040	0
29	205.4987817	28.0358083	13h_41m_59.71s	+28d_02m_08.9s	512	1024	RA---SIN	DEC--SIN	256.5	512.5	205.4986243	28.0359472	-2.7777778450e-04	2.7777778450e-04	8.38e-05	2000	2111040	0
30	205.4987816	28.3052528	13h_41m_59.71s	+28d_18m_18.9s	512	1024	RA---SIN	DEC--SIN	256.5	512.5	205.4986238	28.3053917	-2.7777778450e-04	2.7777778450e-04	8.4e-05	2000	2111040	0
31	205.4987816	28.5746972	13h_41m_59.71s	+28d_34m_28.9s	512	1024	RA---SIN	DEC--SIN	256.5	512.5	205.4986234	28.5748361	-2.7777778450e-04	2.7777778450e-04	8.43e-05	2000	2111040	0
32	205.4987815	28.8441417	13h_41m_59.71s	+28d_50m_38.9s	512	1024	RA---SIN	DEC--SIN	256.5	512.5	205.4986229	28.8442806	-2.7777778450e-04	2.7777778450e-04	8.45e-05	2000	2111040	0
33	205.1016657	28.786273	13h_40m_24.40s	+28d_47m_10.6s	512	1024	RA---SIN	DEC--SIN	256.5	512.5	205.1015072	28.7864118	-2.7777778450e-04	2.7777778450e-04	0.0185744	2000	2111040	0
34	205.1017647	28.5168286	13h_40m_24.42s	+28d_31m_00.6s	512	1024	RA---SIN	DEC--SIN	256.5	512.5	205.1016066	28.5169674	-2.7777778450e-04	2.7777778450e-04	0.0185267	2000	2111040	0
35	205.1018632	28.2473841	13h_40m_24.45s	+28d_14m_50.6s	512	1024	RA---SIN	DEC--SIN	256.5	512.5	205.1017055	28.247523	-2.7777778450e-04	2.7777778450e-04	0.0184797	2000	2111040	0
36	205.1019612	27.9779397	13h_40m_24.47s	+27d_58m_40.6s	512	1024	RA---SIN	DEC--SIN	256.5	512.5	205.1018039	27.9780785	-2.7777778450e-04	2.7777778450e-04	0.0184334	2000	2111040	0
37	205.234068	27.7630339	13h_40m_56.18s	+27d_45m_46.9s	512	1024	RA---SIN	DEC--SIN	256.5	512.5	205.233911	27.7631728	-2.7777778450e-04	2.7777778450e-04	0.0010205	2000	2111040	0
38	205.234063	28.0324783	13h_40m_56.18s	+28d_01m_56.9s	512	1024	RA---SIN	DEC--SIN	256.5	512.5	205.2339056	28.0326172	-2.7777778450e-04	2.7777778450e-04	0.001023	2000	2111040	0
39	205.2340578	28.3019228	13h_40m_56.17s	+28d_18m_06.9s	512	1024	RA---SIN	DEC--SIN	256.5	512.5	205.2339001	28.3020617	-2.7777778450e-04	2.7777778450e-04	0.0010256	2000	2111040	0
40	205.2340528	28.5713672	13h_40m_56.17s	+28d_34m_16.9s	512	1024	RA---SIN	DEC--SIN	256.5	512.5	205.2338946	28.5715061	-2.7777778450e-04	2.7777778450e-04	0.0010282	2000	2111040	0
41	205.2340477	28.8408117	13h_40m_56.17s	+28d_50m_26.9s	512	1024	RA---SIN	DEC--SIN	256.5	512.5	205.2338891	28.8409505	-2.7777778450e-04	2.7777778450e-04	0.0010309	2000	2111040	0
42	205.7660708	28.7880629	13h_43m_03.86s	+28d_47m_17.0s	512	1024	RA---SIN	DEC--SIN	256.5	512.5	205.7659123	28.7882018	-2.7777778450e-04	2.7777778450e-04	0.0048779	2000	2111040	0
43	205.7660965	28.5186185	13h_43m_03.86s	+28d_31m_07.0s	512	1024	RA---SIN	DEC--SIN	256.5	512.5	205.7659384	28.5187573	-2.7777778450e-04	2.7777778450e-04	0.0048654	2000	2111040	0
0	245.8707739	-26.3527067	16h_23m_28.99s	-26d_21m_09.7s	512	1024	RA---SIN	DEC--SIN	256.5	512.5	245.8706189	-26.3525679	-2.7777778450e-04	2.7777778450e-04	0.0135792	2000	2111040	0
1	245.8707025	-26.0832623	16h_23m_28.97s	-26d_04m_59.7s	512	1024	RA---SIN	DEC--SIN	256.5	512.5	245.8705478	-26.0831234	-2.7777778450e-04	2.7777778450e-04	0.0135477	2000	2111040	0
2	246.0038139	-26.1510489	16h_24m_00.92s	-26d_09m_03.8s	512	1024	RA---SIN	DEC--SIN	256.5	512.5	246.0036591	-26.15091	-2.7777778450e-04	2.7777778450e-04	0.0149704	2000	2111040	0
3	246.0038928	-26.4204933	16h_24m_00.93s	-26d_25m_13.8s	512	1024	RA---SIN	DEC--SIN	256.5	512.5	246.0037377	-26.4203545	-2.7777778450e-04	2.7777778450e-04	0.0150052	2000	2111040	0
4	246.0039722	-26.6899378	16h_24m_00.95s	-26d_41m_23.8s	512	1024	RA---SIN	DEC--SIN	256.5	512.5	246.0038167	-26.6897989	-2.7777778450e-04	2.7777778450e-04	0.0150405	2000	2111040	0
5	246.0040519	-26.9593822	16h_24m_00.97s	-26d_57m_33.8s	512	1024	RA---SIN	DEC--SIN	256.5	512.5	246.003896	-26.9592433	-2.7777778450e-04	2.7777778450e-04	0.0150764	2000	2111040	0
6	246.136732	-27.1610261	16h_24m_32.82s	-27d_09m_39.7s	512	1024	RA---SIN	DEC--SIN	256.5	512.5	246.1365759	-27.1608872	-2.7777778450e-04	2.7777778450e-04	0.0149046	2000	2111040	0
7	246.1366531	-26.8915816	16h_24m_32.80s	-26d_53m_29.7s	512	1024	RA---SIN	DEC--SIN	256.5	512.5	246.1364973	-26.8914428	-2.7777778450e-04	2.7777778450e-04	0.0148688	2000	2111040	0
8	246.1365744	-26.6221372	16h_24m_32.78s	-26d_37m_19.7s	512	1024	RA---SIN	DEC--SIN	256.5	512.5	246.136419	-26.6219983	-2.7777778450e-04	2.7777778450e-04	0.0148336	2000	2111040	0
9	246.1364962	-26.3526928	16h_24m_32.76s	-26d_21m_09.7s	512	1024	RA---SIN	DEC--SIN	256.5	512.5	246.1363412	-26.3525539	-2.7777778450e-04	2.7777778450e-04	0.0147989	2000	2111040	0
10	246.1364184	-26.0832483	16h_24m_32.74s	-26d_04m_59.7s	512	1024	RA---SIN	DEC--SIN	256.5	512.5	246.1362637	-26.0831095	-2.7777778450e-04	2.7777778450e-04	0.0147647	2000	2111040	0
11	246.2692682	-26.1509929	16h_25m_04.62s	-26d_09m_03.6s	512	1024	RA---SIN	DEC--SIN	256.5	512.5	246.2691134	-26.1508541	-2.7777778450e-04	2.7777778450e-04	0.0115938	2000	2111040	0
12	246.2693294	-26.4204374	16h_25m_04.64s	-26d_25m_13.6s	512	1024	RA---SIN	DEC--SIN	256.5	512.5	246.2691743	-26.4202985	-2.7777778450e-04	2.7777778450e-04	0.0116207	2000	2111040	0
13	246.2693909	-26.6898818	16h_25m_04.65s	-26d_41m_23.6s	512	1024	RA---SIN	DEC--SIN	256.5	512.5	246.2692354	-26.6897429	-2.7777778450e-04	2.7777778450e-04	0.0116481	2000	2111040	0
14	246.2694528	-26.9593262	16h_25m_04.67s	-26d_57m_33.6s	512	1024	RA---SIN	DEC--SIN	256.5	512.5	246.2692969	-26.9591874	-2.7777778450e-04	2.7777778450e-04	0.0116758	2000	2111040	0
15	246.4017101	-27.166501	16h_25m_36.41s	-27d_09m_59.4s	512	1024	RA---SIN	DEC--SIN	256.5	512.5	246.401554	-27.1663622	-2.7777778450e-04	2.7777778450e-04	0.0126269	2000	2111040	0
16	246.4016433	-26.8970566	16h_25m_36.39s	-26d_53m_49.4s	512	1024	RA---SIN	DEC--SIN	256.5	512.5	246.4014875	-26.8969178	-2.7777778450e-04	2.7777778450e-04	0.0125967	2000	2111040	0
17	246.4015766	-26.6276122	16h_25m_36.38s	-26d_37m_39.4s	512	1024	RA---SIN	DEC--SIN	256.5	512.5	246.4014212	-26.6274733	-2.7777778450e-04	2.7777778450e-04	0.0125668	2000	2111040	0
18	246.4015102	-26.3581677	16h_25m_36.36s	-26d_21m_29.4s	512	1024	RA---SIN	DEC--SIN	256.5	512.5	246.4013552	-26.3580289	-2.7777778450e-04	2.7777778450e-04	0.0125374	2000	2111040	0
19	246.4014443	-26.0887233	16h_25m_36.35s	-26d_05m_19.4s	512	1024	RA---SIN	DEC--SIN	256.5	512.5	246.4012896	-26.0885844	-2.7777778450e-04	2.7777778450e-04	0.0125084	2000	2111040	0
21	246.533126	-26.4133864	16h_26m_07.95s	-26d_24m_48.2s	512	1024	RA---SIN	DEC--SIN	256.5	512.5	246.5329709	-26.4132476	-2.7777778450e-04	2.7777778450e-04	0.0005214	2000	2111040	0
22	246.5331291	-26.6828309	16h_26m_07.95s	-26d_40m_58.2s	512	1024	RA---SIN	DEC--SIN	256.5	512.5	246.5329737	-26.682692	-2.7777778450e-04	2.7777778450e-04	0.0005227	2000	2111040	0
23	246.5331322	-26.9522753	16h_26m_07.95s	-26d_57m_08.2s	512	1024	RA---SIN	DEC--SIN	256.5	512.5	246.5329764	-26.9521364	-2.7777778450e-04	2.7777778450e-04	0.0005239	2000	2111040	0
24	245.3384983	-26.147205	16h_21m_21.24s	-26d_08m_49.9s	512	1024	RA---SIN	DEC--SIN	256.5	512.5	245.3383436	-26.1470661	-2.7777778450e-04	2.7777778450e-04	0.0003041	2000	2111040	0
25	245.3385003	-26.4166494	16h_21m_21.24s	-26d_24m_59.9s	512	1024	RA---SIN	DEC--SIN	256.5	512.5	245.3383452	-26.4165106	-2.7777778450e-04	2.7777778450e-04	0.0003048	2000	2111040	0
26	245.3385022	-26.6860939	16h_21m_21.24s	-26d_41m_09.9s	512	1024	RA---SIN	DEC--SIN	256.5	512.5	245.3383468	-26.685955	-2.7777778450e-04	2.7777778450e-04	0.0003055	2000	2111040	0
27	245.3385042	-26.9555383	16h_21m_21.24s	-26d_57m_19.9s	512	1024	RA---SIN	DEC--SIN	256.5	512.5	245.3383484	-26.9553994	-2.7777778450e-04	2.7777778450e-04	0.0003063	2000	2111040	0
28	245.4740765	-26.15092	16h_21m_53.78s	-26d_09m_03.3s	512	1024	RA---SIN	DEC--SIN	256.5	512.5	245.4739218	-26.1507811	-2.7777778450e-04	2.7777778450e-04	0.0031995	2000	2111040	0
29	245.4740937	-26.4203644	16h_21m_53.78s	-26d_25m_13.3s	512	1024	RA---SIN	DEC--SIN	256.5	512.5	245.4739386	-26.4202256	-2.7777778450e-04	2.7777778450e-04	0.003207	2000	2111040	0
30	245.474111	-26.6898089	16h_21m_53.79s	-26d_41m_23.3s	512	1024	RA---SIN	DEC--SIN	256.5	512.5	245.4739555	-26.68967	-2.7777778450e-04	2.7777778450e-04	0.0032145	2000	2111040	0
31	245.4741282	-26.9592533	16h_21m_53.79s	-26d_57m_33.3s	512	1024	RA---SIN	DEC--SIN	256.5	512.5	245.4739724	-26.9591144	-2.7777778450e-04	2.7777778450e-04	0.0032222	2000	2111040	0
32	245.6059243	-27.1610731	16h_22m_25.42s	-27d_09m_39.9s	512	1024	RA---SIN	DEC--SIN	256.5	512.5	245.6057681	-27.1609343	-2.7777778450e-04	2.7777778450e-04	0.0187945	2000	2111040	0
33	245.6058248	-26.8916287	16h_22m_25.40s	-26d_53m_29.9s	512	1024	RA---SIN	DEC--SIN	256.5	512.5	245.605669	-26.8914898	-2.7777778450e-04	2.7777778450e-04	0.0187495	2000	2111040	0
34	245.6057257	-26.6221843	16h_22m_25.37s	-26d_37m_19.9s	512	1024	RA---SIN	DEC--SIN	256.5	512.5	245.6055703	-26.6220454	-2.7777778450e-04	2.7777778450e-04	0.0187051	2000	2111040	0
35	245.6056272	-26.3527398	16h_22m_25.35s	-26d_21m_09.9s	512	1024	RA---SIN	DEC--SIN	256.5	512.5	245.6054722	-26.352601	-2.7777778450e-04	2.7777778450e-04	0.0186613	2000	2111040	0
36	245.6055292	-26.0832954	16h_22m_25.33s	-26d_04m_59.9s	512	1024	RA---SIN	DEC--SIN	256.5	512.5	245.6053745	-26.0831566	-2.7777778450e-04	2.7777778450e-04	0.0186181	2000	2111040	0
37	245.7383599	-26.1511549	16h_22m_57.21s	-26d_09m_04.2s	512	1024	RA---SIN	DEC--SIN	256.5	512.5	245.7382051	-26.1510161	-2.7777778450e-04	2.7777778450e-04	0.0101322	2000	2111040	0
38	245.7384134	-26.4205994	16h_22m_57.22s	-26d_25m_14.2s	512	1024	RA---SIN	DEC--SIN	256.5	512.5	245.7382583	-26.4204605	-2.7777778450e-04	2.7777778450e-04	0.0101557	2000	2111040	0
39	245.7384673	-26.6900438	16h_22m_57.23s	-26d_41m_24.2s	512	1024	RA---SIN	DEC--SIN	256.5	512.5	245.7383118	-26.689905	-2.7777778450e-04	2.7777778450e-04	0.0101796	2000	2111040	0
40	245.7385214	-26.9594883	16h_22m_57.25s	-26d_57m_34.2s	512	1024	RA---SIN	DEC--SIN	256.5	512.5	245.7383655	-26.9593494	-2.7777778450e-04	2.7777778450e-04	0.0102039	2000	2111040	0
41	245.8709903	-27.1610401	16h_23m_29.04s	-27d_09m_39.7s	512	1024	RA---SIN	DEC--SIN	256.5	512.5	245.8708342	-27.1609012	-2.7777778450e-04	2.7777778450e-04	0.0136761	2000	2111040	0
42	245.8709179	-26.8915956	16h_23m_29.02s	-26d_53m_29.7s	512	1024	RA---SIN	DEC--SIN	256.5	512.5	245.8707621	-26.8914568	-2.7777778450e-04	2.7777778450e-04	0.0136433	2000	2111040	0
43	245.8708457	-26.6221512	16h_23m_29.00s	-26d_37m_19.7s	512	1024	RA---SIN	DEC--SIN	256.5	512.5	245.8706903	-26.6220123	-2.7777778450e-04	2.7777778450e-04	0.013611	2000	2111040	0
0	229.4874387	1.9666139	15h_17m_56.99s	+01d_57m_59.8s	512	1024	RA---SIN	DEC--SIN	256.5	512.5	229.4872997	1.9667528	-2.7777778450e-04	2.7777778450e-04	0.0001711	2000	2111040	0
1	229.4874395	1.6971694	15h_17m_56.99s	+01d_41m_49.8s	512	1024	RA---SIN	DEC--SIN	256.5	512.5	229.4873005	1.6973083	-2.7777778450e-04	2.7777778450e-04	0.0001711	2000	2111040	0
2	229.607846	1.4830908	15h_18m_25.88s	+01d_28m_59.1s	512	1024	RA---SIN	DEC--SIN	256.5	512.5	229.6077071	1.4832297	-2.7777778450e-04	2.7777778450e-04	359.999884	2000	2111040	0
3	229.6078467	1.7525352	15h_18m_25.88s	+01d_45m_09.1s	512	1024	RA---SIN	DEC--SIN	256.5	512.5	229.6077077	1.7526741	-2.7777778450e-04	2.7777778450e-04	359.9998839	2000	2111040	0
4	229.6078472	2.0219797	15h_18m_25.88s	+02d_01m_19.1s	512	1024	RA---SIN	DEC--SIN	256.5	512.5	229.6077082	2.0221186	-2.7777778450e-04	2.7777778450e-04	359.9998839	2000	2111040	0
5	229.6078477	2.2914241	15h_18m_25.88s	+02d_17m_29.1s	512	1024	RA---SIN	DEC--SIN	256.5	512.5	229.6077087	2.291563	-2.7777778450e-04	2.7777778450e-04	359.9998839	2000	2111040	0
6	229.6078483	2.5608686	15h_18m_25.88s	+02d_33m_39.1s	512	1024	RA---SIN	DEC--SIN	256.5	512.5	229.6077093	2.5610074	-2.7777778450e-04	2.7777778450e-04	359.9998839	2000	2111040	0
7	229.7284526	2.5056788	15h_18m_54.83s	+02d_30m_20.4s	512	1024	RA---SIN	DEC--SIN	256.5	512.5	229.7283136	2.5058177	-2.7777778450e-04	2.7777778450e-04	0.0033172	2000	2111040	0
8	229.7284682	2.2362343	15h_18m_54.83s	+02d_14m_10.4s	512	1024	RA---SIN	DEC--SIN	256.5	512.5	229.7283292	2.2363732	-2.7777778450e-04	2.7777778450e-04	0.0033165	2000	2111040	0
9	229.7284838	1.9667899	15h_18m_54.84s	+01d_58m_00.4s	512	1024	RA---SIN	DEC--SIN	256.5	512.5	229.7283448	1.9669288	-2.7777778450e-04	2.7777778450e-04	0.003316	2000	2111040	0
10	229.7284994	1.6973455	15h_18m_54.84s	+01d_41m_50.4s	512	1024	RA---SIN	DEC--SIN	256.5	512.5	229.7283604	1.6974843	-2.7777778450e-04	2.7777778450e-04	0.0033155	2000	2111040	0
11	229.8488681	1.4831408	15h_19m_23.73s	+01d_28m_59.3s	512	1024	RA---SIN	DEC--SIN	256.5	512.5	229.8487292	1.4832797	-2.7777778450e-04	2.7777778450e-04	0.0009263	2000	2111040	0
12	229.8488639	1.7525852	15h_19m_23.73s	+01d_45m_09.3s	512	1024	RA---SIN	DEC--SIN	256.5	512.5	229.8487249	1.7527241	-2.7777778450e-04	2.7777778450e-04	0.0009264	2000	2111040	0
13	229.8488595	2.0220297	15h_19m_23.73s	+02d_01m_19.3s	512	1024	RA---SIN	DEC--SIN	256.5	512.5	229.8487205	2.0221686	-2.7777778450e-04	2.7777778450e-04	0.0009266	2000	2111040	0
14	229.8488551	2.2914741	15h_19m_23.73s	+02d_17m_29.3s	512	1024	RA---SIN	DEC--SIN	256.5	512.5	229.8487161	2.291613	-2.7777778450e-04	2.7777778450e-04	0.0009267	2000	2111040	0
15	229.8488508	2.5609186	15h_19m_23.72s	+02d_33m_39.3s	512	1024	RA---SIN	DEC--SIN	256.5	512.5	229.8487118	2.5610574	-2.7777778450e-04	2.7777778450e-04	0.0009269	2000	2111040	0
16	229.9696568	2.5055288	15h_19m_52.72s	+02d_30m_19.9s	512	1024	RA---SIN	DEC--SIN	256.5	512.5	229.9695178	2.5056677	-2.7777778450e-04	2.7777778450e-04	0.0008778	2000	2111040	0
17	229.9696609	2.2360843	15h_19m_52.72s	+02d_14m_09.9s	512	1024	RA---SIN	DEC--SIN	256.5	512.5	229.9695219	2.2362232	-2.7777778450e-04	2.7777778450e-04	0.0008777	2000	2111040	0
18	229.969665	1.9666399	15h_19m_52.72s	+01d_57m_59.9s	512	1024	RA---SIN	DEC--SIN	256.5	512.5	229.969526	1.9667788	-2.7777778450e-04	2.7777778450e-04	0.0008775	2000	2111040	0
19	229.9696692	1.6971954	15h_19m_52.72s	+01d_41m_49.9s	512	1024	RA---SIN	DEC--SIN	256.5	512.5	229.9695302	1.6973343	-2.7777778450e-04	2.7777778450e-04	0.0008774	2000	2111040	0
20	230.089729	1.4825658	15h_20m_21.53s	+01d_28m_57.2s	512	1024	RA---SIN	DEC--SIN	256.5	512.5	230.0895901	1.4827047	-2.7777778450e-04	2.7777778450e-04	0.0050037	2000	2111040	0
21	230.0897056	1.7520102	15h_20m_21.53s	+01d_45m_07.2s	512	1024	RA---SIN	DEC--SIN	256.5	512.5	230.0895666	1.7521491	-2.7777778450e-04	2.7777778450e-04	0.0050043	2000	2111040	0
22	230.0896821	2.0214547	15h_20m_21.52s	+02d_01m_17.2s	512	1024	RA---SIN	DEC--SIN	256.5	512.5	230.0895431	2.0215935	-2.7777778450e-04	2.7777778450e-04	0.0050051	2000	2111040	0
23	230.0896585	2.2908991	15h_20m_21.52s	+02d_17m_27.2s	512	1024	RA---SIN	DEC--SIN	256.5	512.5	230.0895195	2.291038	-2.7777778450e-04	2.7777778450e-04	0.005006	2000	2111040	0
24	230.0896349	2.5603436	15h_20m_21.51s	+02d_33m_37.2s	512	1024	RA---SIN	DEC--SIN	256.5	512.5	230.0894959	2.5604824	-2.7777778450e-04	2.7777778450e-04	0.005007	2000	2111040	0
28	229.1268896	1.4827108	15h_16m_30.45s	+01d_28m_57.8s	512	1024	RA---SIN	DEC--SIN	256.5	512.5	229.1267507	1.4828497	-2.7777778450e-04	2.7777778450e-04	0.0037863	2000	2111040	0
29	229.1268719	1.7521552	15h_16m_30.45s	+01d_45m_07.8s	512	1024	RA---SIN	DEC--SIN	256.5	512.5	229.1267329	1.7522941	-2.7777778450e-04	2.7777778450e-04	0.0037868	2000	2111040	0
30	229.1268541	2.0215997	15h_16m_30.44s	+02d_01m_17.8s	512	1024	RA---SIN	DEC--SIN	256.5	512.5	229.1267151	2.0217386	-2.7777778450e-04	2.7777778450e-04	0.0037874	2000	2111040	0
31	229.1268363	2.2910441	15h_16m_30.44s	+02d_17m_27.8s	512	1024	RA---SIN	DEC--SIN	256.5	512.5	229.1266973	2.291183	-2.7777778450e-04	2.7777778450e-04	0.003788	2000	2111040	0
32	229.1268184	2.5604886	15h_16m_30.44s	+02d_33m_37.8s	512	1024	RA---SIN	DEC--SIN	256.5	512.5	229.1266794	2.5606274	-2.7777778450e-04	2.7777778450e-04	0.0037888	2000	2111040	0
33	229.2468324	2.5051098	15h_16m_59.24s	+02d_30m_18.4s	512	1024	RA---SIN	DEC--SIN	256.5	512.5	229.2466934	2.5052487	-2.7777778450e-04	2.7777778450e-04	359.9994655	2000	2111040	0
34	229.2468299	2.2356653	15h_16m_59.24s	+02d_14m_08.4s	512	1024	RA---SIN	DEC--SIN	256.5	512.5	229.2466909	2.2358042	-2.7777778450e-04	2.7777778450e-04	359.9994656	2000	2111040	0
35	229.2468274	1.9662209	15h_16m_59.24s	+01d_57m_58.4s	512	1024	RA---SIN	DEC--SIN	256.5	512.5	229.2466884	1.9663598	-2.7777778450e-04	2.7777778450e-04	359.9994657	2000	2111040	0
36	229.2468248	1.6967764	15h_16m_59.24s	+01d_41m_48.4s	512	1024	RA---SIN	DEC--SIN	256.5	512.5	229.2466859	1.6969153	-2.7777778450e-04	2.7777778450e-04	359.9994658	2000	2111040	0
37	229.3672396	1.4826068	15h_17m_28.14s	+01d_28m_57.4s	512	1024	RA---SIN	DEC--SIN	256.5	512.5	229.3671007	1.4827457	-2.7777778450e-04	2.7777778450e-04	0.0015065	2000	2111040	0
38	229.3672326	1.7520512	15h_17m_28.14s	+01d_45m_07.4s	512	1024	RA---SIN	DEC--SIN	256.5	512.5	229.3670936	1.7521901	-2.7777778450e-04	2.7777778450e-04	0.0015067	2000	2111040	0
39	229.3672255	2.0214957	15h_17m_28.13s	+02d_01m_17.4s	512	1024	RA---SIN	DEC--SIN	256.5	512.5	229.3670865	2.0216346	-2.7777778450e-04	2.7777778450e-04	0.0015069	2000	2111040	0
40	229.3672184	2.2909401	15h_17m_28.13s	+02d_17m_27.4s	512	1024	RA---SIN	DEC--SIN	256.5	512.5	229.3670794	2.291079	-2.7777778450e-04	2.7777778450e-04	0.0015072	2000	2111040	0
41	229.3672113	2.5603846	15h_17m_28.13s	+02d_33m_37.4s	512	1024	RA---SIN	DEC--SIN	256.5	512.5	229.3670723	2.5605234	-2.7777778450e-04	2.7777778450e-04	0.0015075	2000	2111040	0
42	229.4874371	2.5055028	15h_17m_56.98s	+02d_30m_19.8s	512	1024	RA---SIN	DEC--SIN	256.5	512.5	229.4872981	2.5056417	-2.7777778450e-04	2.7777778450e-04	0.0001712	2000	2111040	0
43	229.4874379	2.2360583	15h_17m_56.99s	+02d_14m_09.8s	512	1024	RA---SIN	DEC--SIN	256.5	512.5	229.4872989	2.2361972	-2.7777778450e-04	2.7777778450e-04	0.0001711	2000	2111040	0
0	205.7661221	28.249174	13h_43m_03.87s	+28d_14m_57.0s	512	1024	RA---SIN	DEC--SIN	256.5	512.5	205.7659644	28.2493129	-2.7777778450e-04	2.7777778450e-04	0.004853	2000	2111040	0
1	205.7661475	27.9797296	13h_43m_03.88s	+27d_58m_47.0s	512	1024	RA---SIN	DEC--SIN	256.5	512.5	205.7659902	27.9798685	-2.7777778450e-04	2.7777778450e-04	0.0048408	2000	2111040	0
2	205.3719783	28.7838919	13h_41m_29.27s	+28d_47m_02.0s	512	1024	RA---SIN	DEC--SIN	256.5	512.5	205.3718199	28.7840308	-2.7777778450e-04	2.7777778450e-04	359.9904192	2000	2111040	0
3	205.3719267	28.5144474	13h_41m_29.26s	+28d_30m_52.0s	512	1024	RA---SIN	DEC--SIN	256.5	512.5	205.3717687	28.5145863	-2.7777778450e-04	2.7777778450e-04	359.9904438	2000	2111040	0
4	205.3718753	28.245003	13h_41m_29.25s	+28d_14m_42.0s	512	1024	RA---SIN	DEC--SIN	256.5	512.5	205.3717177	28.2451419	-2.7777778450e-04	2.7777778450e-04	359.990468	2000	2111040	0
5	205.3718241	27.9755586	13h_41m_29.24s	+27d_58m_32.0s	512	1024	RA---SIN	DEC--SIN	256.5	512.5	205.3716669	27.9756975	-2.7777778450e-04	2.7777778450e-04	359.990492	2000	2111040	0
6	204.9722016	27.765856	13h_39m_53.33s	+27d_45m_57.1s	512	1024	RA---SIN	DEC--SIN	256.5	512.5	204.9720446	27.7659949	-2.7777778450e-04	2.7777778450e-04	0.0137966	2000	2111040	0
7	204.9721284	28.0353005	13h_39m_53.31s	+28d_02m_07.1s	512	1024	RA---SIN	DEC--SIN	256.5	512.5	204.971971	28.0354393	-2.7777778450e-04	2.7777778450e-04	0.013831	2000	2111040	0
8	204.972055	28.3047449	13h_39m_53.29s	+28d_18m_17.1s	512	1024	RA---SIN	DEC--SIN	256.5	512.5	204.9718972	28.3048838	-2.7777778450e-04	2.7777778450e-04	0.0138658	2000	2111040	0
9	204.9719811	28.5741893	13h_39m_53.28s	+28d_34m_27.1s	512	1024	RA---SIN	DEC--SIN	256.5	512.5	204.9718229	28.5743282	-2.7777778450e-04	2.7777778450e-04	0.0139012	2000	2111040	0
10	204.9719069	28.8436338	13h_39m_53.26s	+28d_50m_37.1s	512	1024	RA---SIN	DEC--SIN	256.5	512.5	204.9717483	28.8437726	-2.7777778450e-04	2.7777778450e-04	0.0139371	2000	2111040	0
11	205.6348115	28.7901159	13h_42m_32.35s	+28d_47m_24.4s	512	1024	RA---SIN	DEC--SIN	256.5	512.5	205.634653	28.7902548	-2.7777778450e-04	2.7777778450e-04	0.0061229	2000	2111040	0
12	205.6348439	28.5206715	13h_42m_32.36s	+28d_31m_14.4s	512	1024	RA---SIN	DEC--SIN	256.5	512.5	205.6346858	28.5208103	-2.7777778450e-04	2.7777778450e-04	0.0061071	2000	2111040	0
13	205.6348761	28.251227	13h_42m_32.37s	+28d_15m_04.4s	512	1024	RA---SIN	DEC--SIN	256.5	512.5	205.6347184	28.2513659	-2.7777778450e-04	2.7777778450e-04	0.0060916	2000	2111040	0
14	205.6349081	27.9817826	13h_42m_32.38s	+27d_58m_54.4s	512	1024	RA---SIN	DEC--SIN	256.5	512.5	205.6347508	27.9819215	-2.7777778450e-04	2.7777778450e-04	0.0060764	2000	2111040	0
15	205.9000244	28.7902299	13h_43m_36.01s	+28d_47m_24.8s	512	1024	RA---SIN	DEC--SIN	256.5	512.5	205.8998659	28.7903688	-2.7777778450e-04	2.7777778450e-04	359.995915	2000	2111040	0
16	205.9000022	28.5207854	13h_43m_36.00s	+28d_31m_14.8s	512	1024	RA---SIN	DEC--SIN	256.5	512.5	205.8998441	28.5209243	-2.7777778450e-04	2.7777778450e-04	359.9959255	2000	2111040	0
17	205.89998	28.251341	13h_43m_36.00s	+28d_15m_04.8s	512	1024	RA---SIN	DEC--SIN	256.5	512.5	205.8998223	28.2514799	-2.7777778450e-04	2.7777778450e-04	359.9959359	2000	2111040	0
18	205.899958	27.9818966	13h_43m_35.99s	+27d_58m_54.8s	512	1024	RA---SIN	DEC--SIN	256.5	512.5	205.8998007	27.9820355	-2.7777778450e-04	2.7777778450e-04	359.9959461	2000	2111040	0
19	206.0315627	27.7679301	13h_44m_07.58s	+27d_46m_04.5s	512	1024	RA---SIN	DEC--SIN	256.5	512.5	206.0314057	27.7680689	-2.7777778450e-04	2.7777778450e-04	0.012018	2000	2111040	0
20	206.031499	28.0373745	13h_44m_07.56s	+28d_02m_14.5s	512	1024	RA---SIN	DEC--SIN	256.5	512.5	206.0313416	28.0375134	-2.7777778450e-04	2.7777778450e-04	0.0120479	2000	2111040	0
21	206.0314351	28.3068189	13h_44m_07.54s	+28d_18m_24.5s	512	1024	RA---SIN	DEC--SIN	256.5	512.5	206.0312773	28.3069578	-2.7777778450e-04	2.7777778450e-04	0.0120783	2000	2111040	0
22	206.0313708	28.5762634	13h_44m_07.53s	+28d_34m_34.5s	512	1024	RA---SIN	DEC--SIN	256.5	512.5	206.0312126	28.5764022	-2.7777778450e-04	2.7777778450e-04	0.0121091	2000	2111040	0
23	206.0313062	28.8457078	13h_44m_07.51s	+28d_50m_44.5s	512	1024	RA---SIN	DEC--SIN	256.5	512.5	206.0311476	28.8458467	-2.7777778450e-04	2.7777778450e-04	0.0121404	2000	2111040	0
24	206.1653436	28.7907449	13h_44m_39.68s	+28d_47m_26.7s	512	1024	RA---SIN	DEC--SIN	256.5	512.5	206.165185	28.7908837	-2.7777778450e-04	2.7777778450e-04	0.0298408	2000	2111040	0
25	206.1655029	28.5213005	13h_44m_39.72s	+28d_31m_16.7s	512	1024	RA---SIN	DEC--SIN	256.5	512.5	206.1653447	28.5214393	-2.7777778450e-04	2.7777778450e-04	0.0297642	2000	2111040	0
26	206.1656614	28.2518561	13h_44m_39.76s	+28d_15m_06.7s	512	1024	RA---SIN	DEC--SIN	256.5	512.5	206.1655036	28.2519949	-2.7777778450e-04	2.7777778450e-04	0.0296887	2000	2111040	0
27	206.1658191	27.9824117	13h_44m_39.80s	+27d_58m_56.7s	512	1024	RA---SIN	DEC--SIN	256.5	512.5	206.1656617	27.9825505	-2.7777778450e-04	2.7777778450e-04	0.0296142	2000	2111040	0
28	205.4987817	27.7663639	13h_41m_59.71s	+27d_45m_58.9s	512	1024	RA---SIN	DEC--SIN	256.5	512.5	205.4986247	27.7665028	-2.7777778450e-04	2.7777778450e-04	8.36e-05	2000	2111040	0
29	205.4987817	28.0358083	13h_41m_59.71s	+28d_02m_08.9s	512	1024	RA---SIN	DEC--SIN	256.5	512.5	205.4986243	28.0359472	-2.7777778450e-04	2.7777778450e-04	8.38e-05	2000	2111040	0
30	205.4987816	28.3052528	13h_41m_59.71s	+28d_18m_18.9s	512	1024	RA---SIN	DEC--SIN	256.5	512.5	205.4986238	28.3053917	-2.7777778450e-04	2.7777778450e-04	8.4e-05	2000	2111040	0
31	205.4987816	28.5746972	13h_41m_59.71s	+28d_34m_28.9s	512	1024	RA---SIN	DEC--SIN	256.5	512.5	205.4986234	28.5748361	-2.7777778450e-04	2.7777778450e-04	8.43e-05	2000	2111040	0
32	205.4987815	28.8441417	13h_41m_59.71s	+28d_50m_38.9s	512	1024	RA---SIN	DEC--SIN	256.5	512.5	205.4986229	28.8442806	-2.7777778450e-04	2.7777778450e-04	8.45e-05	2000	2111040	0
33	205.1016657	28.786273	13h_40m_24.40s	+28d_47m_10.6s	512	1024	RA---SIN	DEC--SIN	256.5	512.5	205.1015072	28.7864118	-2.7777778450e-04	2.7777778450e-04	0.0185744	2000	2111040	0
34	205.1017647	28.5168286	13h_40m_24.42s	+28d_31m_00.6s	512	1024	RA---SIN	DEC--SIN	256.5	512.5	205.1016066	28.5169674	-2.7777778450e-04	2.7777778450e-04	0.0185267	2000	2111040	0
35	205.1018632	28.2473841	13h_40m_24.45s	+28d_14m_50.6s	512	1024	RA---SIN	DEC--SIN	256.5	512.5	205.1017055	28.247523	-2.7777778450e-04	2.7777778450e-04	0.0184797	2000	2111040	0
36	205.1019612	27.9779397	13h_40m_24.47s	+27d_58m_40.6s	512	1024	RA---SIN	DEC--SIN	256.5	512.5	205.1018039	27.9780785	-2.7777778450e-04	2.7777778450e-04	0.0184334	2000	2111040	0
37	205.234068	27.7630339	13h_40m_56.18s	+27d_45m_46.9s	512	1024	RA---SIN	DEC--SIN	256.5	512.5	205.233911	27.7631728	-2.7777778450e-04	2.7777778450e-04	0.0010205	2000	2111040	0
38	205.234063	28.0324783	13h_40m_56.18s	+28d_01m_56.9s	512	1024	RA---SIN	DEC--SIN	256.5	512.5	205.2339056	28.0326172	-2.7777778450e-04	2.7777778450e-04	0.001023	2000	2111040	0
39	205.2340578	28.3019228	13h_40m_56.17s	+28d_18m_06.9s	512	1024	RA---SIN	DEC--SIN	256.5	512.5	205.2339001	28.3020617	-2.7777778450e-04	2.7777778450e-04	0.0010256	2000	2111040	0
40	205.2340528	28.5713672	13h_40m_56.17s	+28d_34m_16.9s	512	1024	RA---SIN	DEC--SIN	256.5	512.5	205.2338946	28.5715061	-2.7777778450e-04	2.7777778450e-04	0.0010282	2000	2111040	0
41	205.2340477	28.8408117	13h_40m_56.17s	+28d_50m_26.9s	512	1024	RA---SIN	DEC--SIN	256.5	512.5	205.2338891	28.8409505	-2.7777778450e-04	2.7777778450e-04	0.0010309	2000	2111040	0
42	205.7660708	28.7880629	13h_43m_03.86s	+28d_47m_17.0s	512	1024	RA---SIN	DEC--SIN	256.5	512.5	205.7659123	28.7882018	-2.7777778450e-04	2.7777778450e-04	0.0048779	2000	2111040	0
43	205.7660965	28.5186185	13h_43m_03.86s	+28d_31m_07.0s	512	1024	RA---SIN	DEC--SIN	256.5	512.5	205.7659384	28.5187573	-2.7777778450e-04	2.7777778450e-04	0.0048654	2000	2111040	0
0	229.4874387	1.9666139	15h_17m_56.99s	+01d_57m_59.8s	512	1024	RA---SIN	DEC--SIN	256.5	512.5	229.4872997	1.9667528	-2.7777778450e-04	2.7777778450e-04	0.0001711	2000	2111040	0
1	229.4874395	1.6971694	15h_17m_56.99s	+01d_41m_49.8s	512	1024	RA---SIN	DEC--SIN	256.5	512.5	229.4873005	1.6973083	-2.7777778450e-04	2.7777778450e-04	0.0001711	2000	2111040	0
2	229.607846	1.4830908	15h_18m_25.88s	+01d_28m_59.1s	512	1024	RA---SIN	DEC--SIN	256.5	512.5	229.6077071	1.4832297	-2.7777778450e-04	2.7777778450e-04	359.999884	2000	2111040	0
3	229.6078467	1.7525352	15h_18m_25.88s	+01d_45m_09.1s	512	1024	RA---SIN	DEC--SIN	256.5	512.5	229.6077077	1.7526741	-2.7777778450e-04	2.7777778450e-04	359.9998839	2000	2111040	0
4	229.6078472	2.0219797	15h_18m_25.88s	+02d_01m_19.1s	512	1024	RA---SIN	DEC--SIN	256.5	512.5	229.6077082	2.0221186	-2.7777778450e-04	2.7777778450e-04	359.9998839	2000	2111040	0
5	229.6078477	2.2914241	15h_18m_25.88s	+02d_17m_29.1s	512	1024	RA---SIN	DEC--SIN	256.5	512.5	229.6077087	2.291563	-2.7777778450e-04	2.7777778450e-04	359.9998839	2000	2111040	0
6	229.6078483	2.5608686	15h_18m_25.88s	+02d_33m_39.1s	512	1024	RA---SIN	DEC--SIN	256.5	512.5	229.6077093	2.5610074	-2.7777778450e-04	2.7777778450e-04	359.9998839	2000	2111040	0
7	229.7284526	2.5056788	15h_18m_54.83s	+02d_30m_20.4s	512	1024	RA---SIN	DEC--SIN	256.5	512.5	229.7283136	2.5058177	-2.7777778450e-04	2.7777778450e-04	0.0033172	2000	2111040	0
8	229.7284682	2.2362343	15h_18m_54.83s	+02d_14m_10.4s	512	1024	RA---SIN	DEC--SIN	256.5	512.5	229.7283292	2.2363732	-2.7777778450e-04	2.7777778450e-04	0.0033165	2000	2111040	0
9	229.7284838	1.9667899	15h_18m_54.84s	+01d_58m_00.4s	512	1024	RA---SIN	DEC--SIN	256.5	512.5	229.7283448	1.9669288	-2.7777778450e-04	2.7777778450e-04	0.003316	2000	2111040	0
10	229.7284994	1.6973455	15h_18m_54.84s	+01d_41m_50.4s	512	1024	RA---SIN	DEC--SIN	256.5	512.5	229.7283604	1.6974843	-2.7777778450e-04	2.7777778450e-04	0.0033155	2000	2111040	0
11	229.8488681	1.4831408	15h_19m_23.73s	+01d_28m_59.3s	512	1024	RA---SIN	DEC--SIN	256.5	512.5	229.8487292	1.4832797	-2.7777778450e-04	2.7777778450e-04	0.0009263	2000	2111040	0
12	229.8488639	1.7525852	15h_19m_23.73s	+01d_45m_09.3s	512	1024	RA---SIN	DEC--SIN	256.5	512.5	229.8487249	1.7527241	-2.7777778450e-04	2.7777778450e-04	0.0009264	2000	2111040	0
13	229.8488595	2.0220297	15h_19m_23.73s	+02d_01m_19.3s	512	1024	RA---SIN	DEC--SIN	256.5	512.5	229.8487205	2.0221686	-2.7777778450e-04	2.7777778450e-04	0.0009266	2000	2111040	0
14	229.8488551	2.2914741	15h_19m_23.73s	+02d_17m_29.3s	512	1024	RA---SIN	DEC--SIN	256.5	512.5	229.8487161	2.291613	-2.7777778450e-04	2.7777778450e-04	0.0009267	2000	2111040	0
15	229.8488508	2.5609186	15h_19m_23.72s	+02d_33m_39.3s	512	1024	RA---SIN	DEC--SIN	256.5	512.5	229.8487118	2.5610574	-2.7777778450e-04	2.7777778450e-04	0.0009269	2000	2111040	0
16	229.9696568	2.5055288	15h_19m_52.72s	+02d_30m_19.9s	512	1024	RA---SIN	DEC--SIN	256.5	512.5	229.9695178	2.5056677	-2.7777778450e-04	2.7777778450e-04	0.0008778	2000	2111040	0
17	229.9696609	2.2360843	15h_19m_52.72s	+02d_14m_09.9s	512	1024	RA---SIN	DEC--SIN	256.5	512.5	229.9695219	2.2362232	-2.7777778450e-04	2.7777778450e-04	0.0008777	2000	2111040	0
18	229.969665	1.9666399	15h_19m_52.72s	+01d_57m_59.9s	512	1024	RA---SIN	DEC--SIN	256.5	512.5	229.969526	1.9667788	-2.7777778450e-04	2.7777778450e-04	0.0008775	2000	2111040	0
19	229.9696692	1.6971954	15h_19m_52.72s	+01d_41m_49.9s	512	1024	RA---SIN	DEC--SIN	256.5	512.5	229.9695302	1.6973343	-2.7777778450e-04	2.7777778450e-04	0.0008774	2000	2111040	0
20	230.089729	1.4825658	15h_20m_21.53s	+01d_28m_57.2s	512	1024	RA---SIN	DEC--SIN	256.5	512.5	230.0895901	1.4827047	-2.7777778450e-04	2.7777778450e-04	0.0050037	2000	2111040	0
21	230.0897056	1.7520102	15h_20m_21.53s	+01d_45m_07.2s	512	1024	RA---SIN	DEC--SIN	256.5	512.5	230.0895666	1.7521491	-2.7777778450e-04	2.7777778450e-04	0.0050043	2000	2111040	0
22	230.0896821	2.0214547	15h_20m_21.52s	+02d_01m_17.2s	512	1024	RA---SIN	DEC--SIN	256.5	512.5	230.0895431	2.0215935	-2.7777778450e-04	2.7777778450e-04	0.0050051	2000	2111040	0
23	230.0896585	2.2908991	15h_20m_21.52s	+02d_17m_27.2s	512	1024	RA---SIN	DEC--SIN	256.5	512.5	230.0895195	2.291038	-2.7777778450e-04	2.7777778450e-04	0.005006	2000	2111040	0
24	230.0896349	2.5603436	15h_20m_21.51s	+02d_33m_37.2s	512	1024	RA---SIN	DEC--SIN	256.5	512.5	230.0894959	2.5604824	-2.7777778450e-04	2.7777778450e-04	0.005007	2000	2111040	0
28	229.1268896	1.4827108	15h_16m_30.45s	+01d_28m_57.8s	512	1024	RA---SIN	DEC--SIN	256.5	512.5	229.1267507	1.4828497	-2.7777778450e-04	2.7777778450e-04	0.0037863	2000	2111040	0
29	229.1268719	1.7521552	15h_16m_30.45s	+01d_45m_07.8s	512	1024	RA---SIN	DEC--SIN	256.5	512.5	229.1267329	1.7522941	-2.7777778450e-04	2.7777778450e-04	0.0037868	2000	2111040	0
30	229.1268541	2.0215997	15h_16m_30.44s	+02d_01m_17.8s	512	1024	RA---SIN	DEC--SIN	256.5	512.5	229.1267151	2.0217386	-2.7777778450e-04	2.7777778450e-04	0.0037874	2000	2111040	0
31	229.1268363	2.2910441	15h_16m_30.44s	+02d_17m_27.8s	512	1024	RA---SIN	DEC--SIN	256.5	512.5	229.1266973	2.291183	-2.7777778450e-04	2.7777778450e-04	0.003788	2000	2111040	0
32	229.1268184	2.5604886	15h_16m_30.44s	+02d_33m_37.8s	512	1024	RA---SIN	DEC--SIN	256.5	512.5	229.1266794	2.5606274	-2.7777778450e-04	2.7777778450e-04	0.0037888	2000	2111040	0
33	229.2468324	2.5051098	15h_16m_59.24s	+02d_30m_18.4s	512	1024	RA---SIN	DEC--SIN	256.5	512.5	229.2466934	2.5052487	-2.7777778450e-04	2.7777778450e-04	359.9994655	2000	2111040	0
34	229.2468299	2.2356653	15h_16m_59.24s	+02d_14m_08.4s	512	1024	RA---SIN	DEC--SIN	256.5	512.5	229.2466909	2.2358042	-2.7777778450e-04	2.7777778450e-04	359.9994656	2000	2111040	0
35	229.2468274	1.9662209	15h_16m_59.24s	+01d_57m_58.4s	512	1024	RA---SIN	DEC--SIN	256.5	512.5	229.2466884	1.9663598	-2.7777778450e-04	2.7777778450e-04	359.9994657	2000	2111040	0
36	229.2468248	1.6967764	15h_16m_59.24s	+01d_41m_48.4s	512	1024	RA---SIN	DEC--SIN	256.5	512.5	229.2466859	1.6969153	-2.7777778450e-04	2.7777778450e-04	359.9994658	2000	2111040	0
37	229.3672396	1.4826068	15h_17m_28.14s	+01d_28m_57.4s	512	1024	RA---SIN	DEC--SIN	256.5	512.5	229.3671007	1.4827457	-2.7777778450e-04	2.7777778450e-04	0.0015065	2000	2111040	0
38	229.3672326	1.7520512	15h_17m_28.14s	+01d_45m_07.4s	512	1024	RA---SIN	DEC--SIN	256.5	512.5	229.3670936	1.7521901	-2.7777778450e-04	2.7777778450e-04	0.0015067	2000	2111040	0
39	229.3672255	2.0214957	15h_17m_28.13s	+02d_01m_17.4s	512	1024	RA---SIN	DEC--SIN	256.5	512.5	229.3670865	2.0216346	-2.7777778450e-04	2.7777778450e-04	0.0015069	2000	2111040	0
40	229.3672184	2.2909401	15h_17m_28.13s	+02d_17m_27.4s	512	1024	RA---SIN	DEC--SIN	256.5	512.5	229.3670794	2.291079	-2.7777778450e-04	2.7777778450e-04	0.0015072	2000	2111040	0
41	229.3672113	2.5603846	15h_17m_28.13s	+02d_33m_37.4s	512	1024	RA---SIN	DEC--SIN	256.5	512.5	229.3670723	2.5605234	-2.7777778450e-04	2.7777778450e-04	0.0015075	2000	2111040	0
42	229.4874371	2.5055028	15h_17m_56.98s	+02d_30m_19.8s	512	1024	RA---SIN	DEC--SIN	256.5	512.5	229.4872981	2.5056417	-2.7777778450e-04	2.7777778450e-04	0.0001712	2000	2111040	0
43	229.4874379	2.2360583	15h_17m_56.99s	+02d_14m_09.8s	512	1024	RA---SIN	DEC--SIN	256.5	512.5	229.4872989	2.2361972	-2.7777778450e-04	2.7777778450e-04	0.0001711	2000	2111040	0
0	323.0536597	-0.74225	21h_32m_12.88s	-00d_44m_32.1s	512	1024	RA---SIN	DEC--SIN	256.5	512.5	323.0535208	-0.7421112	-2.7777778450e-04	2.7777778450e-04	0.0075096	2000	2111040	0
1	323.0536244	-0.4728056	21h_32m_12.87s	-00d_28m_22.1s	512	1024	RA---SIN	DEC--SIN	256.5	512.5	323.0534855	-0.4726667	-2.7777778450e-04	2.7777778450e-04	0.0075093	2000	2111040	0
2	323.053589	-0.2033611	21h_32m_12.86s	-00d_12m_12.1s	512	1024	RA---SIN	DEC--SIN	256.5	512.5	323.0534501	-0.2032223	-2.7777778450e-04	2.7777778450e-04	0.007509	2000	2111040	0
3	323.17429	-0.2588589	21h_32m_41.83s	-00d_15m_31.9s	512	1024	RA---SIN	DEC--SIN	256.5	512.5	323.1741511	-0.25872	-2.7777778450e-04	2.7777778450e-04	0.0063261	2000	2111040	0
4	323.1743197	-0.5283033	21h_32m_41.84s	-00d_31m_41.9s	512	1024	RA---SIN	DEC--SIN	256.5	512.5	323.1741808	-0.5281644	-2.7777778450e-04	2.7777778450e-04	0.0063263	2000	2111040	0
5	323.1743495	-0.7977478	21h_32m_41.84s	-00d_47m_51.9s	512	1024	RA---SIN	DEC--SIN	256.5	512.5	323.1742106	-0.7976089	-2.7777778450e-04	2.7777778450e-04	0.0063266	2000	2111040	0
6	323.1743793	-1.0671922	21h_32m_41.85s	-01d_04m_01.9s	512	1024	RA---SIN	DEC--SIN	256.5	512.5	323.1742404	-1.0670533	-2.7777778450e-04	2.7777778450e-04	0.0063271	2000	2111040	0
7	323.174409	-1.3366366	21h_32m_41.86s	-01d_20m_11.9s	512	1024	RA---SIN	DEC--SIN	256.5	512.5	323.1742701	-1.3364978	-2.7777778450e-04	2.7777778450e-04	0.0063277	2000	2111040	0
8	323.294984	-1.2813049	21h_33m_10.80s	-01d_16m_52.7s	512	1024	RA---SIN	DEC--SIN	256.5	512.5	323.2948451	-1.281166	-2.7777778450e-04	2.7777778450e-04	0.0066417	2000	2111040	0
9	323.2949527	-1.0118605	21h_33m_10.79s	-01d_00m_42.7s	512	1024	RA---SIN	DEC--SIN	256.5	512.5	323.2948138	-1.0117216	-2.7777778450e-04	2.7777778450e-04	0.006641	2000	2111040	0
10	323.2949215	-0.742416	21h_33m_10.78s	-00d_44m_32.7s	512	1024	RA---SIN	DEC--SIN	256.5	512.5	323.2947826	-0.7422771	-2.7777778450e-04	2.7777778450e-04	0.0066406	2000	2111040	0
11	323.2948903	-0.4729716	21h_33m_10.77s	-00d_28m_22.7s	512	1024	RA---SIN	DEC--SIN	256.5	512.5	323.2947514	-0.4728327	-2.7777778450e-04	2.7777778450e-04	0.0066402	2000	2111040	0
12	323.294859	-0.2035271	21h_33m_10.77s	-00d_12m_12.7s	512	1024	RA---SIN	DEC--SIN	256.5	512.5	323.2947201	-0.2033883	-2.7777778450e-04	2.7777778450e-04	0.00664	2000	2111040	0
13	323.4158395	-0.2588869	21h_33m_39.80s	-00d_15m_32.0s	512	1024	RA---SIN	DEC--SIN	256.5	512.5	323.4157006	-0.258748	-2.7777778450e-04	2.7777778450e-04	0.0090471	2000	2111040	0
14	323.4158821	-0.5283313	21h_33m_39.81s	-00d_31m_42.0s	512	1024	RA---SIN	DEC--SIN	256.5	512.5	323.4157432	-0.5281924	-2.7777778450e-04	2.7777778450e-04	0.0090474	2000	2111040	0
15	323.4159246	-0.7977757	21h_33m_39.82s	-00d_47m_52.0s	512	1024	RA---SIN	DEC--SIN	256.5	512.5	323.4157857	-0.7976369	-2.7777778450e-04	2.7777778450e-04	0.0090479	2000	2111040	0
16	323.4159672	-1.0672202	21h_33m_39.83s	-01d_04m_02.0s	512	1024	RA---SIN	DEC--SIN	256.5	512.5	323.4158283	-1.0670813	-2.7777778450e-04	2.7777778450e-04	0.0090486	2000	2111040	0
17	323.4160098	-1.3366646	21h_33m_39.84s	-01d_20m_12.0s	512	1024	RA---SIN	DEC--SIN	256.5	512.5	323.4158709	-1.3365258	-2.7777778450e-04	2.7777778450e-04	0.0090495	2000	2111040	0
18	323.5368805	-1.2808219	21h_34m_08.85s	-01d_16m_51.0s	512	1024	RA---SIN	DEC--SIN	256.5	512.5	323.5367416	-1.280683	-2.7777778450e-04	2.7777778450e-04	0.0065036	2000	2111040	0
19	323.5368499	-1.0113775	21h_34m_08.84s	-01d_00m_41.0s	512	1024	RA---SIN	DEC--SIN	256.5	512.5	323.536711	-1.0112386	-2.7777778450e-04	2.7777778450e-04	0.006503	2000	2111040	0
20	323.5368193	-0.741933	21h_34m_08.84s	-00d_44m_31.0s	512	1024	RA---SIN	DEC--SIN	256.5	512.5	323.5366804	-0.7417941	-2.7777778450e-04	2.7777778450e-04	0.0065025	2000	2111040	0
21	323.5367887	-0.4724886	21h_34m_08.83s	-00d_28m_21.0s	512	1024	RA---SIN	DEC--SIN	256.5	512.5	323.5366498	-0.4723497	-2.7777778450e-04	2.7777778450e-04	0.0065022	2000	2111040	0
22	323.5367582	-0.2030441	21h_34m_08.82s	-00d_12m_11.0s	512	1024	RA---SIN	DEC--SIN	256.5	512.5	323.5366193	-0.2029053	-2.7777778450e-04	2.7777778450e-04	0.006502	2000	2111040	0
23	323.6576349	-0.2583929	21h_34m_37.83s	-00d_15m_30.2s	512	1024	RA---SIN	DEC--SIN	256.5	512.5	323.657496	-0.258254	-2.7777778450e-04	2.7777778450e-04	0.0073181	2000	2111040	0
24	323.6576693	-0.5278373	21h_34m_37.84s	-00d_31m_40.2s	512	1024	RA---SIN	DEC--SIN	256.5	512.5	323.6575304	-0.5276984	-2.7777778450e-04	2.7777778450e-04	0.0073183	2000	2111040	0
25	323.6577037	-0.7972818	21h_34m_37.85s	-00d_47m_50.2s	512	1024	RA---SIN	DEC--SIN	256.5	512.5	323.6575648	-0.7971429	-2.7777778450e-04	2.7777778450e-04	0.0073187	2000	2111040	0
26	323.6577381	-1.0667262	21h_34m_37.86s	-01d_04m_00.2s	512	1024	RA---SIN	DEC--SIN	256.5	512.5	323.6575992	-1.0665873	-2.7777778450e-04	2.7777778450e-04	0.0073193	2000	2111040	0
27	323.6577725	-1.3361706	21h_34m_37.87s	-01d_20m_10.2s	512	1024	RA---SIN	DEC--SIN	256.5	512.5	323.6576336	-1.3360318	-2.7777778450e-04	2.7777778450e-04	0.00732	2000	2111040	0
28	323.7779176	-1.2813119	21h_35m_06.70s	-01d_16m_52.7s	512	1024	RA---SIN	DEC--SIN	256.5	512.5	323.7777787	-1.281173	-2.7777778450e-04	2.7777778450e-04	0.0019785	2000	2111040	0
29	323.7779083	-1.0118674	21h_35m_06.70s	-01d_00m_42.7s	512	1024	RA---SIN	DEC--SIN	256.5	512.5	323.7777694	-1.0117286	-2.7777778450e-04	2.7777778450e-04	0.0019783	2000	2111040	0
30	323.777899	-0.742423	21h_35m_06.70s	-00d_44m_32.7s	512	1024	RA---SIN	DEC--SIN	256.5	512.5	323.7777601	-0.7422841	-2.7777778450e-04	2.7777778450e-04	0.0019782	2000	2111040	0
31	323.7778897	-0.4729786	21h_35m_06.69s	-00d_28m_22.7s	512	1024	RA---SIN	DEC--SIN	256.5	512.5	323.7777508	-0.4728397	-2.7777778450e-04	2.7777778450e-04	0.0019781	2000	2111040	0
32	323.7778804	-0.2035341	21h_35m_06.69s	-00d_12m_12.7s	512	1024	RA---SIN	DEC--SIN	256.5	512.5	323.7777415	-0.2033952	-2.7777778450e-04	2.7777778450e-04	0.001978	2000	2111040	0
33	323.8987105	-0.2586559	21h_35m_35.69s	-00d_15m_31.2s	512	1024	RA---SIN	DEC--SIN	256.5	512.5	323.8985716	-0.258517	-2.7777778450e-04	2.7777778450e-04	0.0066471	2000	2111040	0
34	323.8987418	-0.5281003	21h_35m_35.70s	-00d_31m_41.2s	512	1024	RA---SIN	DEC--SIN	256.5	512.5	323.8986029	-0.5279614	-2.7777778450e-04	2.7777778450e-04	0.0066473	2000	2111040	0
35	323.8987731	-0.7975448	21h_35m_35.71s	-00d_47m_51.2s	512	1024	RA---SIN	DEC--SIN	256.5	512.5	323.8986342	-0.7974059	-2.7777778450e-04	2.7777778450e-04	0.0066476	2000	2111040	0
36	323.8988043	-1.0669892	21h_35m_35.71s	-01d_04m_01.2s	512	1024	RA---SIN	DEC--SIN	256.5	512.5	323.8986654	-1.0668503	-2.7777778450e-04	2.7777778450e-04	0.0066482	2000	2111040	0
37	323.8988356	-1.3364336	21h_35m_35.72s	-01d_20m_11.2s	512	1024	RA---SIN	DEC--SIN	256.5	512.5	323.8986967	-1.3362948	-2.7777778450e-04	2.7777778450e-04	0.0066488	2000	2111040	0
38	322.8121521	-1.2825169	21h_31m_14.92s	-01d_16m_57.1s	512	1024	RA---SIN	DEC--SIN	256.5	512.5	322.8120132	-1.2823781	-2.7777778450e-04	2.7777778450e-04	0.0089132	2000	2111040	0
39	322.8121102	-1.0130725	21h_31m_14.91s	-01d_00m_47.1s	512	1024	RA---SIN	DEC--SIN	256.5	512.5	322.8119713	-1.0129336	-2.7777778450e-04	2.7777778450e-04	0.0089124	2000	2111040	0
40	322.8120683	-0.743628	21h_31m_14.90s	-00d_44m_37.1s	512	1024	RA---SIN	DEC--SIN	256.5	512.5	322.8119294	-0.7434892	-2.7777778450e-04	2.7777778450e-04	0.0089118	2000	2111040	0
41	322.8120264	-0.4741836	21h_31m_14.89s	-00d_28m_27.1s	512	1024	RA---SIN	DEC--SIN	256.5	512.5	322.8118875	-0.4740447	-2.7777778450e-04	2.7777778450e-04	0.0089113	2000	2111040	0
42	322.8119845	-0.2047392	21h_31m_14.88s	-00d_12m_17.1s	512	1024	RA---SIN	DEC--SIN	256.5	512.5	322.8118456	-0.2046003	-2.7777778450e-04	2.7777778450e-04	0.0089111	2000	2111040	0
43	322.9326817	-0.2589669	21h_31m_43.84s	-00d_15m_32.3s	512	1024	RA---SIN	DEC--SIN	256.5	512.5	322.9325428	-0.258828	-2.7777778450e-04	2.7777778450e-04	0.0085641	2000	2111040	0
44	322.932722	-0.5284113	21h_31m_43.85s	-00d_31m_42.3s	512	1024	RA---SIN	DEC--SIN	256.5	512.5	322.9325831	-0.5282724	-2.7777778450e-04	2.7777778450e-04	0.0085644	2000	2111040	0
45	322.9327623	-0.7978557	21h_31m_43.86s	-00d_47m_52.3s	512	1024	RA---SIN	DEC--SIN	256.5	512.5	322.9326234	-0.7977169	-2.7777778450e-04	2.7777778450e-04	0.0085648	2000	2111040	0
46	322.9328026	-1.0673002	21h_31m_43.87s	-01d_04m_02.3s	512	1024	RA---SIN	DEC--SIN	256.5	512.5	322.9326637	-1.0671613	-2.7777778450e-04	2.7777778450e-04	0.0085655	2000	2111040	0
47	322.9328429	-1.3367446	21h_31m_43.88s	-01d_20m_12.3s	512	1024	RA---SIN	DEC--SIN	256.5	512.5	322.932704	-1.3366058	-2.7777778450e-04	2.7777778450e-04	0.0085663	2000	2111040	0
48	323.0537303	-1.2811389	21h_32m_12.90s	-01d_16m_52.1s	512	1024	RA---SIN	DEC--SIN	256.5	512.5	323.0535914	-1.281	-2.7777778450e-04	2.7777778450e-04	0.0075109	2000	2111040	0
49	323.053695	-1.0116945	21h_32m_12.89s	-01d_00m_42.1s	512	1024	RA---SIN	DEC--SIN	256.5	512.5	323.0535561	-1.0115556	-2.7777778450e-04	2.7777778450e-04	0.0075102	2000	2111040	0
0	323.0536597	-0.74225	21h_32m_12.88s	-00d_44m_32.1s	512	1024	RA---SIN	DEC--SIN	256.5	512.5	323.0535208	-0.7421112	-2.7777778450e-04	2.7777778450e-04	0.0075096	2000	2111040	0
1	323.0536244	-0.4728056	21h_32m_12.87s	-00d_28m_22.1s	512	1024	RA---SIN	DEC--SIN	256.5	512.5	323.0534855	-0.4726667	-2.7777778450e-04	2.7777778450e-04	0.0075093	2000	2111040	0
2	323.053589	-0.2033611	21h_32m_12.86s	-00d_12m_12.1s	512	1024	RA---SIN	DEC--SIN	256.5	512.5	323.0534501	-0.2032223	-2.7777778450e-04	2.7777778450e-04	0.007509	2000	2111040	0
3	323.17429	-0.2588589	21h_32m_41.83s	-00d_15m_31.9s	512	1024	RA---SIN	DEC--SIN	256.5	512.5	323.1741511	-0.25872	-2.7777778450e-04	2.7777778450e-04	0.0063261	2000	2111040	0
4	323.1743197	-0.5283033	21h_32m_41.84s	-00d_31m_41.9s	512	1024	RA---SIN	DEC--SIN	256.5	512.5	323.1741808	-0.5281644	-2.7777778450e-04	2.7777778450e-04	0.0063263	2000	2111040	0
5	323.1743495	-0.7977478	21h_32m_41.84s	-00d_47m_51.9s	512	1024	RA---SIN	DEC--SIN	256.5	512.5	323.1742106	-0.7976089	-2.7777778450e-04	2.7777778450e-04	0.0063266	2000	2111040	0
6	323.1743793	-1.0671922	21h_32m_41.85s	-01d_04m_01.9s	512	1024	RA---SIN	DEC--SIN	256.5	512.5	323.1742404	-1.0670533	-2.7777778450e-04	2.7777778450e-04	0.0063271	2000	2111040	0
7	323.174409	-1.3366366	21h_32m_41.86s	-01d_20m_11.9s	512	1024	RA---SIN	DEC--SIN	256.5	512.5	323.1742701	-1.3364978	-2.7777778450e-04	2.7777778450e-04	0.0063277	2000	2111040	0
8	323.294984	-1.2813049	21h_33m_10.80s	-01d_16m_52.7s	512	1024	RA---SIN	DEC--SIN	256.5	512.5	323.2948451	-1.281166	-2.7777778450e-04	2.7777778450e-04	0.0066417	2000	2111040	0
9	323.2949527	-1.0118605	21h_33m_10.79s	-01d_00m_42.7s	512	1024	RA---SIN	DEC--SIN	256.5	512.5	323.2948138	-1.0117216	-2.7777778450e-04	2.7777778450e-04	0.006641	2000	2111040	0
10	323.2949215	-0.742416	21h_33m_10.78s	-00d_44m_32.7s	512	1024	RA---SIN	DEC--SIN	256.5	512.5	323.2947826	-0.7422771	-2.7777778450e-04	2.7777778450e-04	0.0066406	2000	2111040	0
11	323.2948903	-0.4729716	21h_33m_10.77s	-00d_28m_22.7s	512	1024	RA---SIN	DEC--SIN	256.5	512.5	323.2947514	-0.4728327	-2.7777778450e-04	2.7777778450e-04	0.0066402	2000	2111040	0
12	323.294859	-0.2035271	21h_33m_10.77s	-00d_12m_12.7s	512	1024	RA---SIN	DEC--SIN	256.5	512.5	323.2947201	-0.2033883	-2.7777778450e-04	2.7777778450e-04	0.00664	2000	2111040	0
13	323.4158395	-0.2588869	21h_33m_39.80s	-00d_15m_32.0s	512	1024	RA---SIN	DEC--SIN	256.5	512.5	323.4157006	-0.258748	-2.7777778450e-04	2.7777778450e-04	0.0090471	2000	2111040	0
14	323.4158821	-0.5283313	21h_33m_39.81s	-00d_31m_42.0s	512	1024	RA---SIN	DEC--SIN	256.5	512.5	323.4157432	-0.5281924	-2.7777778450e-04	2.7777778450e-04	0.0090474	2000	2111040	0
15	323.4159246	-0.7977757	21h_33m_39.82s	-00d_47m_52.0s	512	1024	RA---SIN	DEC--SIN	256.5	512.5	323.4157857	-0.7976369	-2.7777778450e-04	2.7777778450e-04	0.0090479	2000	2111040	0
16	323.4159672	-1.0672202	21h_33m_39.83s	-01d_04m_02.0s	512	1024	RA---SIN	DEC--SIN	256.5	512.5	323.4158283	-1.0670813	-2.7777778450e-04	2.7777778450e-04	0.0090486	2000	2111040	0
17	323.4160098	-1.3366646	21h_33m_39.84s	-01d_20m_12.0s	512	1024	RA---SIN	DEC--SIN	256.5	512.5	323.4158709	-1.3365258	-2.7777778450e-04	2.7777778450e-04	0.0090495	2000	2111040	0
18	323.5368805	-1.2808219	21h_34m_08.85s	-01d_16m_51.0s	512	1024	RA---SIN	DEC--SIN	256.5	512.5	323.5367416	-1.280683	-2.7777778450e-04	2.7777778450e-04	0.0065036	2000	2111040	0
19	323.5368499	-1.0113775	21h_34m_08.84s	-01d_00m_41.0s	512	1024	RA---SIN	DEC--SIN	256.5	512.5	323.536711	-1.0112386	-2.7777778450e-04	2.7777778450e-04	0.006503	2000	2111040	0
20	323.5368193	-0.741933	21h_34m_08.84s	-00d_44m_31.0s	512	1024	RA---SIN	DEC--SIN	256.5	512.5	323.5366804	-0.7417941	-2.7777778450e-04	2.7777778450e-04	0.0065025	2000	2111040	0
21	323.5367887	-0.4724886	21h_34m_08.83s	-00d_28m_21.0s	512	1024	RA---SIN	DEC--SIN	256.5	512.5	323.5366498	-0.4723497	-2.7777778450e-04	2.7777778450e-04	0.0065022	2000	2111040	0
22	323.5367582	-0.2030441	21h_34m_08.82s	-00d_12m_11.0s	512	1024	RA---SIN	DEC--SIN	256.5	512.5	323.5366193	-0.2029053	-2.7777778450e-04	2.7777778450e-04	0.006502	2000	2111040	0
23	323.6576349	-0.2583929	21h_34m_37.83s	-00d_15m_30.2s	512	1024	RA---SIN	DEC--SIN	256.5	512.5	323.657496	-0.258254	-2.7777778450e-04	2.7777778450e-04	0.0073181	2000	2111040	0
24	323.6576693	-0.5278373	21h_34m_37.84s	-00d_31m_40.2s	512	1024	RA---SIN	DEC--SIN	256.5	512.5	323.6575304	-0.5276984	-2.7777778450e-04	2.7777778450e-04	0.0073183	2000	2111040	0
25	323.6577037	-0.7972818	21h_34m_37.85s	-00d_47m_50.2s	512	1024	RA---SIN	DEC--SIN	256.5	512.5	323.6575648	-0.7971429	-2.7777778450e-04	2.7777778450e-04	0.0073187	2000	2111040	0
26	323.6577381	-1.0667262	21h_34m_37.86s	-01d_04m_00.2s	512	1024	RA---SIN	DEC--SIN	256.5	512.5	323.6575992	-1.0665873	-2.7777778450e-04	2.7777778450e-04	0.0073193	2000	2111040	0
27	323.6577725	-1.3361706	21h_34m_37.87s	-01d_20m_10.2s	512	1024	RA---SIN	DEC--SIN	256.5	512.5	323.6576336	-1.3360318	-2.7777778450e-04	2.7777778450e-04	0.00732	2000	2111040	0
28	323.7779176	-1.2813119	21h_35m_06.70s	-01d_16m_52.7s	512	1024	RA---SIN	DEC--SIN	256.5	512.5	323.7777787	-1.281173	-2.7777778450e-04	2.7777778450e-04	0.0019785	2000	2111040	0
29	323.7779083	-1.0118674	21h_35m_06.70s	-01d_00m_42.7s	512	1024	RA---SIN	DEC--SIN	256.5	512.5	323.7777694	-1.0117286	-2.7777778450e-04	2.7777778450e-04	0.0019783	2000	2111040	0
30	323.777899	-0.742423	21h_35m_06.70s	-00d_44m_32.7s	512	1024	RA---SIN	DEC--SIN	256.5	512.5	323.7777601	-0.7422841	-2.7777778450e-04	2.7777778450e-04	0.0019782	2000	2111040	0
31	323.7778897	-0.4729786	21h_35m_06.69s	-00d_28m_22.7s	512	1024	RA---SIN	DEC--SIN	256.5	512.5	323.7777508	-0.4728397	-2.7777778450e-04	2.7777778450e-04	0.0019781	2000	2111040	0
32	323.7778804	-0.2035341	21h_35m_06.69s	-00d_12m_12.7s	512	1024	RA---SIN	DEC--SIN	256.5	512.5	323.7777415	-0.2033952	-2.7777778450e-04	2.7777778450e-04	0.001978	2000	2111040	0
33	323.8987105	-0.2586559	21h_35m_35.69s	-00d_15m_31.2s	512	1024	RA---SIN	DEC--SIN	256.5	512.5	323.8985716	-0.258517	-2.7777778450e-04	2.7777778450e-04	0.0066471	2000	2111040	0
34	323.8987418	-0.5281003	21h_35m_35.70s	-00d_31m_41.2s	512	1024	RA---SIN	DEC--SIN	256.5	512.5	323.8986029	-0.5279614	-2.7777778450e-04	2.7777778450e-04	0.0066473	2000	2111040	0
35	323.8987731	-0.7975448	21h_35m_35.71s	-00d_47m_51.2s	512	1024	RA---SIN	DEC--SIN	256.5	512.5	323.8986342	-0.7974059	-2.7777778450e-04	2.7777778450e-04	0.0066476	2000	2111040	0
36	323.8988043	-1.0669892	21h_35m_35.71s	-01d_04m_01.2s	512	1024	RA---SIN	DEC--SIN	256.5	512.5	323.8986654	-1.0668503	-2.7777778450e-04	2.7777778450e-04	0.0066482	2000	2111040	0
37	323.8988356	-1.3364336	21h_35m_35.72s	-01d_20m_11.2s	512	1024	RA---SIN	DEC--SIN	256.5	512.5	323.8986967	-1.3362948	-2.7777778450e-04	2.7777778450e-04	0.0066488	2000	2111040	0
38	322.8121521	-1.2825169	21h_31m_14.92s	-01d_16m_57.1s	512	1024	RA---SIN	DEC--SIN	256.5	512.5	322.8120132	-1.2823781	-2.7777778450e-04	2.7777778450e-04	0.0089132	2000	2111040	0
39	322.8121102	-1.0130725	21h_31m_14.91s	-01d_00m_47.1s	512	1024	RA---SIN	DEC--SIN	256.5	512.5	322.8119713	-1.0129336	-2.7777778450e-04	2.7777778450e-04	0.0089124	2000	2111040	0
40	322.8120683	-0.743628	21h_31m_14.90s	-00d_44m_37.1s	512	1024	RA---SIN	DEC--SIN	256.5	512.5	322.8119294	-0.7434892	-2.7777778450e-04	2.7777778450e-04	0.0089118	2000	2111040	0
41	322.8120264	-0.4741836	21h_31m_14.89s	-00d_28m_27.1s	512	1024	RA---SIN	DEC--SIN	256.5	512.5	322.8118875	-0.4740447	-2.7777778450e-04	2.7777778450e-04	0.0089113	2000	2111040	0
42	322.8119845	-0.2047392	21h_31m_14.88s	-00d_12m_17.1s	512	1024	RA---SIN	DEC--SIN	256.5	512.5	322.8118456	-0.2046003	-2.7777778450e-04	2.7777778450e-04	0.0089111	2000	2111040	0
43	322.9326817	-0.2589669	21h_31m_43.84s	-00d_15m_32.3s	512	1024	RA---SIN	DEC--SIN	256.5	512.5	322.9325428	-0.258828	-2.7777778450e-04	2.7777778450e-04	0.0085641	2000	2111040	0
44	322.932722	-0.5284113	21h_31m_43.85s	-00d_31m_42.3s	512	1024	RA---SIN	DEC--SIN	256.5	512.5	322.9325831	-0.5282724	-2.7777778450e-04	2.7777778450e-04	0.0085644	2000	2111040	0
45	322.9327623	-0.7978557	21h_31m_43.86s	-00d_47m_52.3s	512	1024	RA---SIN	DEC--SIN	256.5	512.5	322.9326234	-0.7977169	-2.7777778450e-04	2.7777778450e-04	0.0085648	2000	2111040	0
46	322.9328026	-1.0673002	21h_31m_43.87s	-01d_04m_02.3s	512	1024	RA---SIN	DEC--SIN	256.5	512.5	322.9326637	-1.0671613	-2.7777778450e-04	2.7777778450e-04	0.0085655	2000	2111040	0
47	322.9328429	-1.3367446	21h_31m_43.88s	-01d_20m_12.3s	512	1024	RA---SIN	DEC--SIN	256.5	512.5	322.932704	-1.3366058	-2.7777778450e-04	2.7777778450e-04	0.0085663	2000	2111040	0
48	323.0537303	-1.2811389	21h_32m_12.90s	-01d_16m_52.1s	512	1024	RA---SIN	DEC--SIN	256.5	512.5	323.0535914	-1.281	-2.7777778450e-04	2.7777778450e-04	0.0075109	2000	2111040	0
49	323.053695	-1.0116945	21h_32m_12.89s	-01d_00m_42.1s	512	1024	RA---SIN	DEC--SIN	256.5	512.5	323.0535561	-1.0115556	-2.7777778450e-04	2.7777778450e-04	0.0075102	2000	2111040	0
0	323.0536597	-0.74225	21h_32m_12.88s	-00d_44m_32.1s	512	1024	RA---SIN	DEC--SIN	256.5	512.5	323.0535208	-0.7421112	-2.7777778450e-04	2.7777778450e-04	0.0075096	2000	2111040	0
1	323.0536244	-0.4728056	21h_32m_12.87s	-00d_28m_22.1s	512	1024	RA---SIN	DEC--SIN	256.5	512.5	323.0534855	-0.4726667	-2.7777778450e-04	2.7777778450e-04	0.0075093	2000	2111040	0
2	323.053589	-0.2033611	21h_32m_12.86s	-00d_12m_12.1s	512	1024	RA---SIN	DEC--SIN	256.5	512.5	323.0534501	-0.2032223	-2.7777778450e-04	2.7777778450e-04	0.007509	2000	2111040	0
3	323.17429	-0.2588589	21h_32m_41.83s	-00d_15m_31.9s	512	1024	RA---SIN	DEC--SIN	256.5	512.5	323.1741511	-0.25872	-2.7777778450e-04	2.7777778450e-04	0.0063261	2000	2111040	0
4	323.1743197	-0.5283033	21h_32m_41.84s	-00d_31m_41.9s	512	1024	RA---SIN	DEC--SIN	256.5	512.5	323.1741808	-0.5281644	-2.7777778450e-04	2.7777778450e-04	0.0063263	2000	2111040	0
5	323.1743495	-0.7977478	21h_32m_41.84s	-00d_47m_51.9s	512	1024	RA---SIN	DEC--SIN	256.5	512.5	323.1742106	-0.7976089	-2.7777778450e-04	2.7777778450e-04	0.0063266	2000	2111040	0
6	323.1743793	-1.0671922	21h_32m_41.85s	-01d_04m_01.9s	512	1024	RA---SIN	DEC--SIN	256.5	512.5	323.1742404	-1.0670533	-2.7777778450e-04	2.7777778450e-04	0.0063271	2000	2111040	0
7	323.174409	-1.3366366	21h_32m_41.86s	-01d_20m_11.9s	512	1024	RA---SIN	DEC--SIN	256.5	512.5	323.1742701	-1.3364978	-2.7777778450e-04	2.7777778450e-04	0.0063277	2000	2111040	0
8	323.294984	-1.2813049	21h_33m_10.80s	-01d_16m_52.7s	512	1024	RA---SIN	DEC--SIN	256.5	512.5	323.2948451	-1.281166	-2.7777778450e-04	2.7777778450e-04	0.0066417	2000	2111040	0
9	323.2949527	-1.0118605	21h_33m_10.79s	-01d_00m_42.7s	512	1024	RA---SIN	DEC--SIN	256.5	512.5	323.2948138	-1.0117216	-2.7777778450e-04	2.7777778450e-04	0.006641	2000	2111040	0
10	323.2949215	-0.742416	21h_33m_10.78s	-00d_44m_32.7s	512	1024	RA---SIN	DEC--SIN	256.5	512.5	323.2947826	-0.7422771	-2.7777778450e-04	2.7777778450e-04	0.0066406	2000	2111040	0
11	323.2948903	-0.4729716	21h_33m_10.77s	-00d_28m_22.7s	512	1024	RA---SIN	DEC--SIN	256.5	512.5	323.2947514	-0.4728327	-2.7777778450e-04	2.7777778450e-04	0.0066402	2000	2111040	0
12	323.294859	-0.2035271	21h_33m_10.77s	-00d_12m_12.7s	512	1024	RA---SIN	DEC--SIN	256.5	512.5	323.2947201	-0.2033883	-2.7777778450e-04	2.7777778450e-04	0.00664	2000	2111040	0
13	323.4158395	-0.2588869	21h_33m_39.80s	-00d_15m_32.0s	512	1024	RA---SIN	DEC--SIN	256.5	512.5	323.4157006	-0.258748	-2.7777778450e-04	2.7777778450e-04	0.0090471	2000	2111040	0
14	323.4158821	-0.5283313	21h_33m_39.81s	-00d_31m_42.0s	512	1024	RA---SIN	DEC--SIN	256.5	512.5	323.4157432	-0.5281924	-2.7777778450e-04	2.7777778450e-04	0.0090474	2000	2111040	0
15	323.4159246	-0.7977757	21h_33m_39.82s	-00d_47m_52.0s	512	1024	RA---SIN	DEC--SIN	256.5	512.5	323.4157857	-0.7976369	-2.7777778450e-04	2.7777778450e-04	0.0090479	2000	2111040	0
16	323.4159672	-1.0672202	21h_33m_39.83s	-01d_04m_02.0s	512	1024	RA---SIN	DEC--SIN	256.5	512.5	323.4158283	-1.0670813	-2.7777778450e-04	2.7777778450e-04	0.0090486	2000	2111040	0
17	323.4160098	-1.3366646	21h_33m_39.84s	-01d_20m_12.0s	512	1024	RA---SIN	DEC--SIN	256.5	512.5	323.4158709	-1.3365258	-2.7777778450e-04	2.7777778450e-04	0.0090495	2000	2111040	0
18	323.5368805	-1.2808219	21h_34m_08.85s	-01d_16m_51.0s	512	1024	RA---SIN	DEC--SIN	256.5	512.5	323.5367416	-1.280683	-2.7777778450e-04	2.7777778450e-04	0.0065036	2000	2111040	0
19	323.5368499	-1.0113775	21h_34m_08.84s	-01d_00m_41.0s	512	1024	RA---SIN	DEC--SIN	256.5	512.5	323.536711	-1.0112386	-2.7777778450e-04	2.7777778450e-04	0.006503	2000	2111040	0
20	323.5368193	-0.741933	21h_34m_08.84s	-00d_44m_31.0s	512	1024	RA---SIN	DEC--SIN	256.5	512.5	323.5366804	-0.7417941	-2.7777778450e-04	2.7777778450e-04	0.0065025	2000	2111040	0
21	323.5367887	-0.4724886	21h_34m_08.83s	-00d_28m_21.0s	512	1024	RA---SIN	DEC--SIN	256.5	512.5	323.5366498	-0.4723497	-2.7777778450e-04	2.7777778450e-04	0.0065022	2000	2111040	0
22	323.5367582	-0.2030441	21h_34m_08.82s	-00d_12m_11.0s	512	1024	RA---SIN	DEC--SIN	256.5	512.5	323.5366193	-0.2029053	-2.7777778450e-04	2.7777778450e-04	0.006502	2000	2111040	0
23	323.6576349	-0.2583929	21h_34m_37.83s	-00d_15m_30.2s	512	1024	RA---SIN	DEC--SIN	256.5	512.5	323.657496	-0.258254	-2.7777778450e-04	2.7777778450e-04	0.0073181	2000	2111040	0
24	323.6576693	-0.5278373	21h_34m_37.84s	-00d_31m_40.2s	512	1024	RA---SIN	DEC--SIN	256.5	512.5	323.6575304	-0.5276984	-2.7777778450e-04	2.7777778450e-04	0.0073183	2000	2111040	0
25	323.6577037	-0.7972818	21h_34m_37.85s	-00d_47m_50.2s	512	1024	RA---SIN	DEC--SIN	256.5	512.5	323.6575648	-0.7971429	-2.7777778450e-04	2.7777778450e-04	0.0073187	2000	2111040	0
26	323.6577381	-1.0667262	21h_34m_37.86s	-01d_04m_00.2s	512	1024	RA---SIN	DEC--SIN	256.5	512.5	323.6575992	-1.0665873	-2.7777778450e-04	2.7777778450e-04	0.0073193	2000	2111040	0
27	323.6577725	-1.3361706	21h_34m_37.87s	-01d_20m_10.2s	512	1024	RA---SIN	DEC--SIN	256.5	512.5	323.6576336	-1.3360318	-2.7777778450e-04	2.7777778450e-04	0.00732	2000	2111040	0
28	323.7779176	-1.2813119	21h_35m_06.70s	-01d_16m_52.7s	512	1024	RA---SIN	DEC--SIN	256.5	512.5	323.7777787	-1.281173	-2.7777778450e-04	2.7777778450e-04	0.0019785	2000	2111040	0
29	323.7779083	-1.0118674	21h_35m_06.70s	-01d_00m_42.7s	512	1024	RA---SIN	DEC--SIN	256.5	512.5	323.7777694	-1.0117286	-2.7777778450e-04	2.7777778450e-04	0.0019783	2000	2111040	0
30	323.777899	-0.742423	21h_35m_06.70s	-00d_44m_32.7s	512	1024	RA---SIN	DEC--SIN	256.5	512.5	323.7777601	-0.7422841	-2.7777778450e-04	2.7777778450e-04	0.0019782	2000	2111040	0
31	323.7778897	-0.4729786	21h_35m_06.69s	-00d_28m_22.7s	512	1024	RA---SIN	DEC--SIN	256.5	512.5	323.7777508	-0.4728397	-2.7777778450e-04	2.7777778450e-04	0.0019781	2000	2111040	0
32	323.7778804	-0.2035341	21h_35m_06.69s	-00d_12m_12.7s	512	1024	RA---SIN	DEC--SIN	256.5	512.5	323.7777415	-0.2033952	-2.7777778450e-04	2.7777778450e-04	0.001978	2000	2111040	0
33	323.8987105	-0.2586559	21h_35m_35.69s	-00d_15m_31.2s	512	1024	RA---SIN	DEC--SIN	256.5	512.5	323.8985716	-0.258517	-2.7777778450e-04	2.7777778450e-04	0.0066471	2000	2111040	0
34	323.8987418	-0.5281003	21h_35m_35.70s	-00d_31m_41.2s	512	1024	RA---SIN	DEC--SIN	256.5	512.5	323.8986029	-0.5279614	-2.7777778450e-04	2.7777778450e-04	0.0066473	2000	2111040	0
35	323.8987731	-0.7975448	21h_35m_35.71s	-00d_47m_51.2s	512	1024	RA---SIN	DEC--SIN	256.5	512.5	323.8986342	-0.7974059	-2.7777778450e-04	2.7777778450e-04	0.0066476	2000	2111040	0
36	323.8988043	-1.0669892	21h_35m_35.71s	-01d_04m_01.2s	512	1024	RA---SIN	DEC--SIN	256.5	512.5	323.8986654	-1.0668503	-2.7777778450e-04	2.7777778450e-04	0.0066482	2000	2111040	0
37	323.8988356	-1.3364336	21h_35m_35.72s	-01d_20m_11.2s	512	1024	RA---SIN	DEC--SIN	256.5	512.5	323.8986967	-1.3362948	-2.7777778450e-04	2.7777778450e-04	0.0066488	2000	2111040	0
38	322.8121521	-1.2825169	21h_31m_14.92s	-01d_16m_57.1s	512	1024	RA---SIN	DEC--SIN	256.5	512.5	322.8120132	-1.2823781	-2.7777778450e-04	2.7777778450e-04	0.0089132	2000	2111040	0
39	322.8121102	-1.0130725	21h_31m_14.91s	-01d_00m_47.1s	512	1024	RA---SIN	DEC--SIN	256.5	512.5	322.8119713	-1.0129336	-2.7777778450e-04	2.7777778450e-04	0.0089124	2000	2111040	0
40	322.8120683	-0.743628	21h_31m_14.90s	-00d_44m_37.1s	512	1024	RA---SIN	DEC--SIN	256.5	512.5	322.8119294	-0.7434892	-2.7777778450e-04	2.7777778450e-04	0.0089118	2000	2111040	0
41	322.8120264	-0.4741836	21h_31m_14.89s	-00d_28m_27.1s	512	1024	RA---SIN	DEC--SIN	256.5	512.5	322.8118875	-0.4740447	-2.7777778450e-04	2.7777778450e-04	0.0089113	2000	2111040	0
42	322.8119845	-0.2047392	21h_31m_14.88s	-00d_12m_17.1s	512	1024	RA---SIN	DEC--SIN	256.5	512.5	322.8118456	-0.2046003	-2.7777778450e-04	2.7777778450e-04	0.0089111	2000	2111040	0
43	322.9326817	-0.2589669	21h_31m_43.84s	-00d_15m_32.3s	512	1024	RA---SIN	DEC--SIN	256.5	512.5	322.9325428	-0.258828	-2.7777778450e-04	2.7777778450e-04	0.0085641	2000	2111040	0
44	322.932722	-0.5284113	21h_31m_43.85s	-00d_31m_42.3s	512	1024	RA---SIN	DEC--SIN	256.5	512.5	322.9325831	-0.5282724	-2.7777778450e-04	2.7777778450e-04	0.0085644	2000	2111040	0
45	322.9327623	-0.7978557	21h_31m_43.86s	-00d_47m_52.3s	512	1024	RA---SIN	DEC--SIN	256.5	512.5	322.9326234	-0.7977169	-2.7777778450e-04	2.7777778450e-04	0.0085648	2000	2111040	0
46	322.9328026	-1.0673002	21h_31m_43.87s	-01d_04m_02.3s	512	1024	RA---SIN	DEC--SIN	256.5	512.5	322.9326637	-1.0671613	-2.7777778450e-04	2.7777778450e-04	0.0085655	2000	2111040	0
47	322.9328429	-1.3367446	21h_31m_43.88s	-01d_20m_12.3s	512	1024	RA---SIN	DEC--SIN	256.5	512.5	322.932704	-1.3366058	-2.7777778450e-04	2.7777778450e-04	0.0085663	2000	2111040	0
48	323.0537303	-1.2811389	21h_32m_12.90s	-01d_16m_52.1s	512	1024	RA---SIN	DEC--SIN	256.5	512.5	323.0535914	-1.281	-2.7777778450e-04	2.7777778450e-04	0.0075109	2000	2111040	0
49	323.053695	-1.0116945	21h_32m_12.89s	-01d_00m_42.1s	512	1024	RA---SIN	DEC--SIN	256.5	512.5	323.0535561	-1.0115556	-2.7777778450e-04	2.7777778450e-04	0.0075102	2000	2111040	0
0	83.2488919	22.2474331	05h_32m_59.73s	+22d_14m_50.8s	512	1024	RA---SIN	DEC--SIN	256.5	512.5	83.2487419	22.2475721	-2.7777778450e-04	2.7777778450e-04	359.9749113	2000	2111040	0
1	83.2487644	21.9779887	05h_32m_59.70s	+21d_58m_40.8s	512	1024	RA---SIN	DEC--SIN	256.5	512.5	83.2486147	21.9781277	-2.7777778450e-04	2.7777778450e-04	359.9749592	2000	2111040	0
2	83.2486373	21.7085443	05h_32m_59.67s	+21d_42m_30.8s	512	1024	RA---SIN	DEC--SIN	256.5	512.5	83.2484879	21.7086832	-2.7777778450e-04	2.7777778450e-04	359.9750064	2000	2111040	0
3	83.2485108	21.4390999	05h_32m_59.64s	+21d_26m_20.8s	512	1024	RA---SIN	DEC--SIN	256.5	512.5	83.2483617	21.4392388	-2.7777778450e-04	2.7777778450e-04	359.9750528	2000	2111040	0
4	83.375996	21.4924622	05h_33m_30.24s	+21d_29m_32.9s	512	1024	RA---SIN	DEC--SIN	256.5	512.5	83.3758468	21.4926011	-2.7777778450e-04	2.7777778450e-04	359.9863778	2000	2111040	0
5	83.3760653	21.7619066	05h_33m_30.26s	+21d_45m_42.9s	512	1024	RA---SIN	DEC--SIN	256.5	512.5	83.3759158	21.7620456	-2.7777778450e-04	2.7777778450e-04	359.9863524	2000	2111040	0
6	83.3761348	22.0313511	05h_33m_30.27s	+22d_01m_52.9s	512	1024	RA---SIN	DEC--SIN	256.5	512.5	83.375985	22.03149	-2.7777778450e-04	2.7777778450e-04	359.9863265	2000	2111040	0
7	83.3762046	22.3007955	05h_33m_30.29s	+22d_18m_02.9s	512	1024	RA---SIN	DEC--SIN	256.5	512.5	83.3760545	22.3009344	-2.7777778450e-04	2.7777778450e-04	359.9863003	2000	2111040	0
8	83.3762747	22.5702399	05h_33m_30.31s	+22d_34m_12.9s	512	1024	RA---SIN	DEC--SIN	256.5	512.5	83.3761243	22.5703789	-2.7777778450e-04	2.7777778450e-04	359.9862737	2000	2111040	0
9	83.5037204	22.5172804	05h_34m_00.89s	+22d_31m_02.2s	512	1024	RA---SIN	DEC--SIN	256.5	512.5	83.5035701	22.5174194	-2.7777778450e-04	2.7777778450e-04	359.9919135	2000	2111040	0
10	83.5036791	22.247836	05h_34m_00.88s	+22d_14m_52.2s	512	1024	RA---SIN	DEC--SIN	256.5	512.5	83.503529	22.2479749	-2.7777778450e-04	2.7777778450e-04	359.9919292	2000	2111040	0
11	83.5036379	21.9783916	05h_34m_00.87s	+21d_58m_42.2s	512	1024	RA---SIN	DEC--SIN	256.5	512.5	83.5034881	21.9785305	-2.7777778450e-04	2.7777778450e-04	359.9919446	2000	2111040	0
12	83.5035968	21.7089471	05h_34m_00.86s	+21d_42m_32.2s	512	1024	RA---SIN	DEC--SIN	256.5	512.5	83.5034473	21.709086	-2.7777778450e-04	2.7777778450e-04	359.9919597	2000	2111040	0
13	83.5035559	21.4395027	05h_34m_00.85s	+21d_26m_22.2s	512	1024	RA---SIN	DEC--SIN	256.5	512.5	83.5034067	21.4396416	-2.7777778450e-04	2.7777778450e-04	359.9919747	2000	2111040	0
14	83.6313612	21.4924512	05h_34m_31.53s	+21d_29m_32.8s	512	1024	RA---SIN	DEC--SIN	256.5	512.5	83.6312119	21.4925901	-2.7777778450e-04	2.7777778450e-04	359.9869087	2000	2111040	0
15	83.6314278	21.7618956	05h_34m_31.54s	+21d_45m_42.8s	512	1024	RA---SIN	DEC--SIN	256.5	512.5	83.6312782	21.7620346	-2.7777778450e-04	2.7777778450e-04	359.9868843	2000	2111040	0
16	83.6314946	22.0313401	05h_34m_31.56s	+22d_01m_52.8s	512	1024	RA---SIN	DEC--SIN	256.5	512.5	83.6313448	22.031479	-2.7777778450e-04	2.7777778450e-04	359.9868594	2000	2111040	0
17	83.6315617	22.3007845	05h_34m_31.57s	+22d_18m_02.8s	512	1024	RA---SIN	DEC--SIN	256.5	512.5	83.6314116	22.3009234	-2.7777778450e-04	2.7777778450e-04	359.9868342	2000	2111040	0
18	83.631629	22.570229	05h_34m_31.59s	+22d_34m_12.8s	512	1024	RA---SIN	DEC--SIN	256.5	512.5	83.6314786	22.5703679	-2.7777778450e-04	2.7777778450e-04	359.9868087	2000	2111040	0
19	83.7596328	22.5171554	05h_35m_02.31s	+22d_31m_01.8s	512	1024	RA---SIN	DEC--SIN	256.5	512.5	83.7594825	22.5172944	-2.7777778450e-04	2.7777778450e-04	359.9896056	2000	2111040	0
20	83.7595797	22.247711	05h_35m_02.30s	+22d_14m_51.8s	512	1024	RA---SIN	DEC--SIN	256.5	512.5	83.7594297	22.2478499	-2.7777778450e-04	2.7777778450e-04	359.9896257	2000	2111040	0
21	83.7595268	21.9782666	05h_35m_02.29s	+21d_58m_41.8s	512	1024	RA---SIN	DEC--SIN	256.5	512.5	83.7593771	21.9784055	-2.7777778450e-04	2.7777778450e-04	359.9896455	2000	2111040	0
22	83.7594741	21.7088221	05h_35m_02.27s	+21d_42m_31.8s	512	1024	RA---SIN	DEC--SIN	256.5	512.5	83.7593247	21.708961	-2.7777778450e-04	2.7777778450e-04	359.989665	2000	2111040	0
23	83.7594216	21.4393777	05h_35m_02.26s	+21d_26m_21.8s	512	1024	RA---SIN	DEC--SIN	256.5	512.5	83.7592725	21.4395166	-2.7777778450e-04	2.7777778450e-04	359.9896842	2000	2111040	0
24	83.8874221	21.4927762	05h_35m_32.98s	+21d_29m_34.0s	512	1024	RA---SIN	DEC--SIN	256.5	512.5	83.8872729	21.4929151	-2.7777778450e-04	2.7777778450e-04	359.9837704	2000	2111040	0
25	83.8875046	21.7622206	05h_35m_33.00s	+21d_45m_44.0s	512	1024	RA---SIN	DEC--SIN	256.5	512.5	83.8873551	21.7623595	-2.7777778450e-04	2.7777778450e-04	359.9837402	2000	2111040	0
26	83.8875873	22.031665	05h_35m_33.02s	+22d_01m_54.0s	512	1024	RA---SIN	DEC--SIN	256.5	512.5	83.8874376	22.0318039	-2.7777778450e-04	2.7777778450e-04	359.9837094	2000	2111040	0
27	83.8876704	22.3011095	05h_35m_33.04s	+22d_18m_04.0s	512	1024	RA---SIN	DEC--SIN	256.5	512.5	83.8875204	22.3012484	-2.7777778450e-04	2.7777778450e-04	359.9836781	2000	2111040	0
28	83.8877538	22.5705539	05h_35m_33.06s	+22d_34m_14.0s	512	1024	RA---SIN	DEC--SIN	256.5	512.5	83.8876035	22.5706928	-2.7777778450e-04	2.7777778450e-04	359.9836464	2000	2111040	0
29	84.0153521	22.5174405	05h_36m_03.68s	+22d_31m_02.8s	512	1024	RA---SIN	DEC--SIN	256.5	512.5	84.0152018	22.5175794	-2.7777778450e-04	2.7777778450e-04	359.985178	2000	2111040	0
30	84.0152765	22.247996	05h_36m_03.67s	+22d_14m_52.8s	512	1024	RA---SIN	DEC--SIN	256.5	512.5	84.0151265	22.248135	-2.7777778450e-04	2.7777778450e-04	359.9852067	2000	2111040	0
31	84.0152012	21.9785516	05h_36m_03.65s	+21d_58m_42.8s	512	1024	RA---SIN	DEC--SIN	256.5	512.5	84.0150515	21.9786905	-2.7777778450e-04	2.7777778450e-04	359.9852349	2000	2111040	0
32	84.0151262	21.7091072	05h_36m_03.63s	+21d_42m_32.8s	512	1024	RA---SIN	DEC--SIN	256.5	512.5	84.0149767	21.7092461	-2.7777778450e-04	2.7777778450e-04	359.9852627	2000	2111040	0
33	84.0150514	21.4396627	05h_36m_03.61s	+21d_26m_22.8s	512	1024	RA---SIN	DEC--SIN	256.5	512.5	84.0149023	21.4398016	-2.7777778450e-04	2.7777778450e-04	359.9852901	2000	2111040	0
34	84.1399964	22.5184533	05h_36m_33.60s	+22d_31m_06.4s	512	1024	RA---SIN	DEC--SIN	256.5	512.5	84.1398461	22.5185922	-2.7777778450e-04	2.7777778450e-04	359.9766172	2000	2111040	0
35	84.1398773	22.2490089	05h_36m_33.57s	+22d_14m_56.4s	512	1024	RA---SIN	DEC--SIN	256.5	512.5	84.1397273	22.2491478	-2.7777778450e-04	2.7777778450e-04	359.9766624	2000	2111040	0
36	84.1397587	21.9795645	05h_36m_33.54s	+21d_58m_46.4s	512	1024	RA---SIN	DEC--SIN	256.5	512.5	84.139609	21.9797034	-2.7777778450e-04	2.7777778450e-04	359.976707	2000	2111040	0
37	84.1396405	21.71012	05h_36m_33.51s	+21d_42m_36.4s	512	1024	RA---SIN	DEC--SIN	256.5	512.5	84.1394911	21.710259	-2.7777778450e-04	2.7777778450e-04	359.9767509	2000	2111040	0
38	84.1395228	21.4406756	05h_36m_33.49s	+21d_26m_26.4s	512	1024	RA---SIN	DEC--SIN	256.5	512.5	84.1393736	21.4408145	-2.7777778450e-04	2.7777778450e-04	359.976794	2000	2111040	0
39	83.1189349	22.5169914	05h_32m_28.54s	+22d_31m_01.2s	512	1024	RA---SIN	DEC--SIN	256.5	512.5	83.1187845	22.5171303	-2.7777778450e-04	2.7777778450e-04	0.0025775	2000	2111040	0
40	83.1189477	22.247547	05h_32m_28.55s	+22d_14m_51.2s	512	1024	RA---SIN	DEC--SIN	256.5	512.5	83.1187976	22.2476859	-2.7777778450e-04	2.7777778450e-04	0.0025725	2000	2111040	0
41	83.1189604	21.9781026	05h_32m_28.55s	+21d_58m_41.2s	512	1024	RA---SIN	DEC--SIN	256.5	512.5	83.1188107	21.9782414	-2.7777778450e-04	2.7777778450e-04	0.0025676	2000	2111040	0
42	83.1189731	21.7086581	05h_32m_28.55s	+21d_42m_31.2s	512	1024	RA---SIN	DEC--SIN	256.5	512.5	83.1188236	21.708797	-2.7777778450e-04	2.7777778450e-04	0.0025628	2000	2111040	0
43	83.1189858	21.4392137	05h_32m_28.56s	+21d_26m_21.2s	512	1024	RA---SIN	DEC--SIN	256.5	512.5	83.1188366	21.4393526	-2.7777778450e-04	2.7777778450e-04	0.002558	2000	2111040	0
44	83.2490199	22.5168775	05h_32m_59.76s	+22d_31m_00.8s	512	1024	RA---SIN	DEC--SIN	256.5	512.5	83.2488696	22.5170165	-2.7777778450e-04	2.7777778450e-04	359.9748627	2000	2111040	0
45	83.2488919	22.2474331	05h_32m_59.73s	+22d_14m_50.8s	512	1024	RA---SIN	DEC--SIN	256.5	512.5	83.2487419	22.2475721	-2.7777778450e-04	2.7777778450e-04	359.9749113	2000	2111040	0
46	83.2487644	21.9779887	05h_32m_59.70s	+21d_58m_40.8s	512	1024	RA---SIN	DEC--SIN	256.5	512.5	83.2486147	21.9781277	-2.7777778450e-04	2.7777778450e-04	359.9749592	2000	2111040	0
47	83.2486373	21.7085443	05h_32m_59.67s	+21d_42m_30.8s	512	1024	RA---SIN	DEC--SIN	256.5	512.5	83.2484879	21.7086832	-2.7777778450e-04	2.7777778450e-04	359.9750064	2000	2111040	0
48	83.2485108	21.4390999	05h_32m_59.64s	+21d_26m_20.8s	512	1024	RA---SIN	DEC--SIN	256.5	512.5	83.2483617	21.4392388	-2.7777778450e-04	2.7777778450e-04	359.9750528	2000	2111040	0
49	83.375996	21.4924622	05h_33m_30.24s	+21d_29m_32.9s	512	1024	RA---SIN	DEC--SIN	256.5	512.5	83.3758468	21.4926011	-2.7777778450e-04	2.7777778450e-04	359.9863778	2000	2111040	0
50	83.3760653	21.7619066	05h_33m_30.26s	+21d_45m_42.9s	512	1024	RA---SIN	DEC--SIN	256.5	512.5	83.3759158	21.7620456	-2.7777778450e-04	2.7777778450e-04	359.9863524	2000	2111040	0
51	83.3761348	22.0313511	05h_33m_30.27s	+22d_01m_52.9s	512	1024	RA---SIN	DEC--SIN	256.5	512.5	83.375985	22.03149	-2.7777778450e-04	2.7777778450e-04	359.9863265	2000	2111040	0
52	83.3762046	22.3007955	05h_33m_30.29s	+22d_18m_02.9s	512	1024	RA---SIN	DEC--SIN	256.5	512.5	83.3760545	22.3009344	-2.7777778450e-04	2.7777778450e-04	359.9863003	2000	2111040	0
53	83.3762747	22.5702399	05h_33m_30.31s	+22d_34m_12.9s	512	1024	RA---SIN	DEC--SIN	256.5	512.5	83.3761243	22.5703789	-2.7777778450e-04	2.7777778450e-04	359.9862737	2000	2111040	0
54	83.5037204	22.5172804	05h_34m_00.89s	+22d_31m_02.2s	512	1024	RA---SIN	DEC--SIN	256.5	512.5	83.5035701	22.5174194	-2.7777778450e-04	2.7777778450e-04	359.9919135	2000	2111040	0
55	83.5036791	22.247836	05h_34m_00.88s	+22d_14m_52.2s	512	1024	RA---SIN	DEC--SIN	256.5	512.5	83.503529	22.2479749	-2.7777778450e-04	2.7777778450e-04	359.9919292	2000	2111040	0
56	83.5036379	21.9783916	05h_34m_00.87s	+21d_58m_42.2s	512	1024	RA---SIN	DEC--SIN	256.5	512.5	83.5034881	21.9785305	-2.7777778450e-04	2.7777778450e-04	359.9919446	2000	2111040	0
57	83.5035968	21.7089471	05h_34m_00.86s	+21d_42m_32.2s	512	1024	RA---SIN	DEC--SIN	256.5	512.5	83.5034473	21.709086	-2.7777778450e-04	2.7777778450e-04	359.9919597	2000	2111040	0
58	83.5035559	21.4395027	05h_34m_00.85s	+21d_26m_22.2s	512	1024	RA---SIN	DEC--SIN	256.5	512.5	83.5034067	21.4396416	-2.7777778450e-04	2.7777778450e-04	359.9919747	2000	2111040	0
59	83.6313612	21.4924512	05h_34m_31.53s	+21d_29m_32.8s	512	1024	RA---SIN	DEC--SIN	256.5	512.5	83.6312119	21.4925901	-2.7777778450e-04	2.7777778450e-04	359.9869087	2000	2111040	0
60	83.6314278	21.7618956	05h_34m_31.54s	+21d_45m_42.8s	512	1024	RA---SIN	DEC--SIN	256.5	512.5	83.6312782	21.7620346	-2.7777778450e-04	2.7777778450e-04	359.9868843	2000	2111040	0
61	83.6314946	22.0313401	05h_34m_31.56s	+22d_01m_52.8s	512	1024	RA---SIN	DEC--SIN	256.5	512.5	83.6313448	22.031479	-2.7777778450e-04	2.7777778450e-04	359.9868594	2000	2111040	0
62	83.6315617	22.3007845	05h_34m_31.57s	+22d_18m_02.8s	512	1024	RA---SIN	DEC--SIN	256.5	512.5	83.6314116	22.3009234	-2.7777778450e-04	2.7777778450e-04	359.9868342	2000	2111040	0
63	83.631629	22.570229	05h_34m_31.59s	+22d_34m_12.8s	512	1024	RA---SIN	DEC--SIN	256.5	512.5	83.6314786	22.5703679	-2.7777778450e-04	2.7777778450e-04	359.9868087	2000	2111040	0
64	83.7596328	22.5171554	05h_35m_02.31s	+22d_31m_01.8s	512	1024	RA---SIN	DEC--SIN	256.5	512.5	83.7594825	22.5172944	-2.7777778450e-04	2.7777778450e-04	359.9896056	2000	2111040	0
65	83.7595797	22.247711	05h_35m_02.30s	+22d_14m_51.8s	512	1024	RA---SIN	DEC--SIN	256.5	512.5	83.7594297	22.2478499	-2.7777778450e-04	2.7777778450e-04	359.9896257	2000	2111040	0
66	83.7595268	21.9782666	05h_35m_02.29s	+21d_58m_41.8s	512	1024	RA---SIN	DEC--SIN	256.5	512.5	83.7593771	21.9784055	-2.7777778450e-04	2.7777778450e-04	359.9896455	2000	2111040	0
67	83.7594741	21.7088221	05h_35m_02.27s	+21d_42m_31.8s	512	1024	RA---SIN	DEC--SIN	256.5	512.5	83.7593247	21.708961	-2.7777778450e-04	2.7777778450e-04	359.989665	2000	2111040	0
68	83.7594216	21.4393777	05h_35m_02.26s	+21d_26m_21.8s	512	1024	RA---SIN	DEC--SIN	256.5	512.5	83.7592725	21.4395166	-2.7777778450e-04	2.7777778450e-04	359.9896842	2000	2111040	0
69	83.8874221	21.4927762	05h_35m_32.98s	+21d_29m_34.0s	512	1024	RA---SIN	DEC--SIN	256.5	512.5	83.8872729	21.4929151	-2.7777778450e-04	2.7777778450e-04	359.9837704	2000	2111040	0
70	83.8875046	21.7622206	05h_35m_33.00s	+21d_45m_44.0s	512	1024	RA---SIN	DEC--SIN	256.5	512.5	83.8873551	21.7623595	-2.7777778450e-04	2.7777778450e-04	359.9837402	2000	2111040	0
71	83.8875873	22.031665	05h_35m_33.02s	+22d_01m_54.0s	512	1024	RA---SIN	DEC--SIN	256.5	512.5	83.8874376	22.0318039	-2.7777778450e-04	2.7777778450e-04	359.9837094	2000	2111040	0
72	83.8876704	22.3011095	05h_35m_33.04s	+22d_18m_04.0s	512	1024	RA---SIN	DEC--SIN	256.5	512.5	83.8875204	22.3012484	-2.7777778450e-04	2.7777778450e-04	359.9836781	2000	2111040	0
73	83.8877538	22.5705539	05h_35m_33.06s	+22d_34m_14.0s	512	1024	RA---SIN	DEC--SIN	256.5	512.5	83.8876035	22.5706928	-2.7777778450e-04	2.7777778450e-04	359.9836464	2000	2111040	0
74	84.0153521	22.5174405	05h_36m_03.68s	+22d_31m_02.8s	512	1024	RA---SIN	DEC--SIN	256.5	512.5	84.0152018	22.5175794	-2.7777778450e-04	2.7777778450e-04	359.985178	2000	2111040	0
75	84.0152765	22.247996	05h_36m_03.67s	+22d_14m_52.8s	512	1024	RA---SIN	DEC--SIN	256.5	512.5	84.0151265	22.248135	-2.7777778450e-04	2.7777778450e-04	359.9852067	2000	2111040	0
76	84.0152012	21.9785516	05h_36m_03.65s	+21d_58m_42.8s	512	1024	RA---SIN	DEC--SIN	256.5	512.5	84.0150515	21.9786905	-2.7777778450e-04	2.7777778450e-04	359.9852349	2000	2111040	0
77	84.0151262	21.7091072	05h_36m_03.63s	+21d_42m_32.8s	512	1024	RA---SIN	DEC--SIN	256.5	512.5	84.0149767	21.7092461	-2.7777778450e-04	2.7777778450e-04	359.9852627	2000	2111040	0
78	84.0150514	21.4396627	05h_36m_03.61s	+21d_26m_22.8s	512	1024	RA---SIN	DEC--SIN	256.5	512.5	84.0149023	21.4398016	-2.7777778450e-04	2.7777778450e-04	359.9852901	2000	2111040	0
79	84.1399964	22.5184533	05h_36m_33.60s	+22d_31m_06.4s	512	1024	RA---SIN	DEC--SIN	256.5	512.5	84.1398461	22.5185922	-2.7777778450e-04	2.7777778450e-04	359.9766172	2000	2111040	0
80	84.1398773	22.2490089	05h_36m_33.57s	+22d_14m_56.4s	512	1024	RA---SIN	DEC--SIN	256.5	512.5	84.1397273	22.2491478	-2.7777778450e-04	2.7777778450e-04	359.9766624	2000	2111040	0
81	84.1397587	21.9795645	05h_36m_33.54s	+21d_58m_46.4s	512	1024	RA---SIN	DEC--SIN	256.5	512.5	84.139609	21.9797034	-2.7777778450e-04	2.7777778450e-04	359.976707	2000	2111040	0
82	84.1396405	21.71012	05h_36m_33.51s	+21d_42m_36.4s	512	1024	RA---SIN	DEC--SIN	256.5	512.5	84.1394911	21.710259	-2.7777778450e-04	2.7777778450e-04	359.9767509	2000	2111040	0
83	84.1395228	21.4406756	05h_36m_33.49s	+21d_26m_26.4s	512	1024	RA---SIN	DEC--SIN	256.5	512.5	84.1393736	21.4408145	-2.7777778450e-04	2.7777778450e-04	359.976794	2000	2111040	0
84	83.1189349	22.5169914	05h_32m_28.54s	+22d_31m_01.2s	512	1024	RA---SIN	DEC--SIN	256.5	512.5	83.1187845	22.5171303	-2.7777778450e-04	2.7777778450e-04	0.0025775	2000	2111040	0
85	83.1189477	22.247547	05h_32m_28.55s	+22d_14m_51.2s	512	1024	RA---SIN	DEC--SIN	256.5	512.5	83.1187976	22.2476859	-2.7777778450e-04	2.7777778450e-04	0.0025725	2000	2111040	0
86	83.1189604	21.9781026	05h_32m_28.55s	+21d_58m_41.2s	512	1024	RA---SIN	DEC--SIN	256.5	512.5	83.1188107	21.9782414	-2.7777778450e-04	2.7777778450e-04	0.0025676	2000	2111040	0
87	83.1189731	21.7086581	05h_32m_28.55s	+21d_42m_31.2s	512	1024	RA---SIN	DEC--SIN	256.5	512.5	83.1188236	21.708797	-2.7777778450e-04	2.7777778450e-04	0.0025628	2000	2111040	0
88	83.1189858	21.4392137	05h_32m_28.56s	+21d_26m_21.2s	512	1024	RA---SIN	DEC--SIN	256.5	512.5	83.1188366	21.4393526	-2.7777778450e-04	2.7777778450e-04	0.002558	2000	2111040	0
89	83.2490199	22.5168775	05h_32m_59.76s	+22d_31m_00.8s	512	1024	RA---SIN	DEC--SIN	256.5	512.5	83.2488696	22.5170165	-2.7777778450e-04	2.7777778450e-04	359.9748627	2000	2111040	0
90	83.2488919	22.2474331	05h_32m_59.73s	+22d_14m_50.8s	512	1024	RA---SIN	DEC--SIN	256.5	512.5	83.2487419	22.2475721	-2.7777778450e-04	2.7777778450e-04	359.9749113	2000	2111040	0
91	83.2487644	21.9779887	05h_32m_59.70s	+21d_58m_40.8s	512	1024	RA---SIN	DEC--SIN	256.5	512.5	83.2486147	21.9781277	-2.7777778450e-04	2.7777778450e-04	359.9749592	2000	2111040	0
92	83.2486373	21.7085443	05h_32m_59.67s	+21d_42m_30.8s	512	1024	RA---SIN	DEC--SIN	256.5	512.5	83.2484879	21.7086832	-2.7777778450e-04	2.7777778450e-04	359.9750064	2000	2111040	0
93	83.2485108	21.4390999	05h_32m_59.64s	+21d_26m_20.8s	512	1024	RA---SIN	DEC--SIN	256.5	512.5	83.2483617	21.4392388	-2.7777778450e-04	2.7777778450e-04	359.9750528	2000	2111040	0
94	83.375996	21.4924622	05h_33m_30.24s	+21d_29m_32.9s	512	1024	RA---SIN	DEC--SIN	256.5	512.5	83.3758468	21.4926011	-2.7777778450e-04	2.7777778450e-04	359.9863778	2000	2111040	0
95	83.3760653	21.7619066	05h_33m_30.26s	+21d_45m_42.9s	512	1024	RA---SIN	DEC--SIN	256.5	512.5	83.3759158	21.7620456	-2.7777778450e-04	2.7777778450e-04	359.9863524	2000	2111040	0
96	83.3761348	22.0313511	05h_33m_30.27s	+22d_01m_52.9s	512	1024	RA---SIN	DEC--SIN	256.5	512.5	83.375985	22.03149	-2.7777778450e-04	2.7777778450e-04	359.9863265	2000	2111040	0
97	83.6314278	21.7618956	05h_34m_31.54s	+21d_45m_42.8s	512	1024	RA---SIN	DEC--SIN	256.5	512.5	83.6312782	21.7620346	-2.7777778450e-04	2.7777778450e-04	359.9868843	2000	2111040	0
98	83.6314946	22.0313401	05h_34m_31.56s	+22d_01m_52.8s	512	1024	RA---SIN	DEC--SIN	256.5	512.5	83.6313448	22.031479	-2.7777778450e-04	2.7777778450e-04	359.9868594	2000	2111040	0
99	83.6315617	22.3007845	05h_34m_31.57s	+22d_18m_02.8s	512	1024	RA---SIN	DEC--SIN	256.5	512.5	83.6314116	22.3009234	-2.7777778450e-04	2.7777778450e-04	359.9868342	2000	2111040	0
100	83.631629	22.570229	05h_34m_31.59s	+22d_34m_12.8s	512	1024	RA---SIN	DEC--SIN	256.5	512.5	83.6314786	22.5703679	-2.7777778450e-04	2.7777778450e-04	359.9868087	2000	2111040	0
101	83.7596328	22.5171554	05h_35m_02.31s	+22d_31m_01.8s	512	1024	RA---SIN	DEC--SIN	256.5	512.5	83.7594825	22.5172944	-2.7777778450e-04	2.7777778450e-04	359.9896056	2000	2111040	0
102	83.7595797	22.247711	05h_35m_02.30s	+22d_14m_51.8s	512	1024	RA---SIN	DEC--SIN	256.5	512.5	83.7594297	22.2478499	-2.7777778450e-04	2.7777778450e-04	359.9896257	2000	2111040	0
103	83.7595268	21.9782666	05h_35m_02.29s	+21d_58m_41.8s	512	1024	RA---SIN	DEC--SIN	256.5	512.5	83.7593771	21.9784055	-2.7777778450e-04	2.7777778450e-04	359.9896455	2000	2111040	0
104	83.7594741	21.7088221	05h_35m_02.27s	+21d_42m_31.8s	512	1024	RA---SIN	DEC--SIN	256.5	512.5	83.7593247	21.708961	-2.7777778450e-04	2.7777778450e-04	359.989665	2000	2111040	0
105	83.7594216	21.4393777	05h_35m_02.26s	+21d_26m_21.8s	512	1024	RA---SIN	DEC--SIN	256.5	512.5	83.7592725	21.4395166	-2.7777778450e-04	2.7777778450e-04	359.9896842	2000	2111040	0
106	83.8874221	21.4927762	05h_35m_32.98s	+21d_29m_34.0s	512	1024	RA---SIN	DEC--SIN	256.5	512.5	83.8872729	21.4929151	-2.7777778450e-04	2.7777778450e-04	359.9837704	2000	2111040	0
107	83.8875046	21.7622206	05h_35m_33.00s	+21d_45m_44.0s	512	1024	RA---SIN	DEC--SIN	256.5	512.5	83.8873551	21.7623595	-2.7777778450e-04	2.7777778450e-04	359.9837402	2000	2111040	0
108	83.8875873	22.031665	05h_35m_33.02s	+22d_01m_54.0s	512	1024	RA---SIN	DEC--SIN	256.5	512.5	83.8874376	22.0318039	-2.7777778450e-04	2.7777778450e-04	359.9837094	2000	2111040	0
109	83.8876704	22.3011095	05h_35m_33.04s	+22d_18m_04.0s	512	1024	RA---SIN	DEC--SIN	256.5	512.5	83.8875204	22.3012484	-2.7777778450e-04	2.7777778450e-04	359.9836781	2000	2111040	0
110	83.8877538	22.5705539	05h_35m_33.06s	+22d_34m_14.0s	512	1024	RA---SIN	DEC--SIN	256.5	512.5	83.8876035	22.5706928	-2.7777778450e-04	2.7777778450e-04	359.9836464	2000	2111040	0
111	84.0153521	22.5174405	05h_36m_03.68s	+22d_31m_02.8s	512	1024	RA---SIN	DEC--SIN	256.5	512.5	84.0152018	22.5175794	-2.7777778450e-04	2.7777778450e-04	359.985178	2000	2111040	0
112	84.0152765	22.247996	05h_36m_03.67s	+22d_14m_52.8s	512	1024	RA---SIN	DEC--SIN	256.5	512.5	84.0151265	22.248135	-2.7777778450e-04	2.7777778450e-04	359.9852067	2000	2111040	0
113	84.0152012	21.9785516	05h_36m_03.65s	+21d_58m_42.8s	512	1024	RA---SIN	DEC--SIN	256.5	512.5	84.0150515	21.9786905	-2.7777778450e-04	2.7777778450e-04	359.9852349	2000	2111040	0
114	84.0151262	21.7091072	05h_36m_03.63s	+21d_42m_32.8s	512	1024	RA---SIN	DEC--SIN	256.5	512.5	84.0149767	21.7092461	-2.7777778450e-04	2.7777778450e-04	359.9852627	2000	2111040	0
115	84.0150514	21.4396627	05h_36m_03.61s	+21d_26m_22.8s	512	1024	RA---SIN	DEC--SIN	256.5	512.5	84.0149023	21.4398016	-2.7777778450e-04	2.7777778450e-04	359.9852901	2000	2111040	0
116	84.1399964	22.5184533	05h_36m_33.60s	+22d_31m_06.4s	512	1024	RA---SIN	DEC--SIN	256.5	512.5	84.1398461	22.5185922	-2.7777778450e-04	2.7777778450e-04	359.9766172	2000	2111040	0
117	84.1398773	22.2490089	05h_36m_33.57s	+22d_14m_56.4s	512	1024	RA---SIN	DEC--SIN	256.5	512.5	84.1397273	22.2491478	-2.7777778450e-04	2.7777778450e-04	359.9766624	2000	2111040	0
118	84.1397587	21.9795645	05h_36m_33.54s	+21d_58m_46.4s	512	1024	RA---SIN	DEC--SIN	256.5	512.5	84.139609	21.9797034	-2.7777778450e-04	2.7777778450e-04	359.976707	2000	2111040	0
119	84.1396405	21.71012	05h_36m_33.51s	+21d_42m_36.4s	512	1024	RA---SIN	DEC--SIN	256.5	512.5	84.1394911	21.710259	-2.7777778450e-04	2.7777778450e-04	359.9767509	2000	2111040	0
120	84.1395228	21.4406756	05h_36m_33.49s	+21d_26m_26.4s	512	1024	RA---SIN	DEC--SIN	256.5	512.5	84.1393736	21.4408145	-2.7777778450e-04	2.7777778450e-04	359.976794	2000	2111040	0
121	83.1189349	22.5169914	05h_32m_28.54s	+22d_31m_01.2s	512	1024	RA---SIN	DEC--SIN	256.5	512.5	83.1187845	22.5171303	-2.7777778450e-04	2.7777778450e-04	0.0025775	2000	2111040	0
122	83.1189477	22.247547	05h_32m_28.55s	+22d_14m_51.2s	512	1024	RA---SIN	DEC--SIN	256.5	512.5	83.1187976	22.2476859	-2.7777778450e-04	2.7777778450e-04	0.0025725	2000	2111040	0
123	83.1189604	21.9781026	05h_32m_28.55s	+21d_58m_41.2s	512	1024	RA---SIN	DEC--SIN	256.5	512.5	83.1188107	21.9782414	-2.7777778450e-04	2.7777778450e-04	0.0025676	2000	2111040	0
124	83.1189731	21.7086581	05h_32m_28.55s	+21d_42m_31.2s	512	1024	RA---SIN	DEC--SIN	256.5	512.5	83.1188236	21.708797	-2.7777778450e-04	2.7777778450e-04	0.0025628	2000	2111040	0
125	83.1189858	21.4392137	05h_32m_28.56s	+21d_26m_21.2s	512	1024	RA---SIN	DEC--SIN	256.5	512.5	83.1188366	21.4393526	-2.7777778450e-04	2.7777778450e-04	0.002558	2000	2111040	0
126	83.2490199	22.5168775	05h_32m_59.76s	+22d_31m_00.8s	512	1024	RA---SIN	DEC--SIN	256.5	512.5	83.2488696	22.5170165	-2.7777778450e-04	2.7777778450e-04	359.9748627	2000	2111040	0
127	83.3762046	22.3007955	05h_33m_30.29s	+22d_18m_02.9s	512	1024	RA---SIN	DEC--SIN	256.5	512.5	83.3760545	22.3009344	-2.7777778450e-04	2.7777778450e-04	359.9863003	2000	2111040	0
128	83.3762747	22.5702399	05h_33m_30.31s	+22d_34m_12.9s	512	1024	RA---SIN	DEC--SIN	256.5	512.5	83.3761243	22.5703789	-2.7777778450e-04	2.7777778450e-04	359.9862737	2000	2111040	0
129	83.5037204	22.5172804	05h_34m_00.89s	+22d_31m_02.2s	512	1024	RA---SIN	DEC--SIN	256.5	512.5	83.5035701	22.5174194	-2.7777778450e-04	2.7777778450e-04	359.9919135	2000	2111040	0
130	83.5036791	22.247836	05h_34m_00.88s	+22d_14m_52.2s	512	1024	RA---SIN	DEC--SIN	256.5	512.5	83.503529	22.2479749	-2.7777778450e-04	2.7777778450e-04	359.9919292	2000	2111040	0
131	83.5036379	21.9783916	05h_34m_00.87s	+21d_58m_42.2s	512	1024	RA---SIN	DEC--SIN	256.5	512.5	83.5034881	21.9785305	-2.7777778450e-04	2.7777778450e-04	359.9919446	2000	2111040	0
132	83.5035968	21.7089471	05h_34m_00.86s	+21d_42m_32.2s	512	1024	RA---SIN	DEC--SIN	256.5	512.5	83.5034473	21.709086	-2.7777778450e-04	2.7777778450e-04	359.9919597	2000	2111040	0
133	83.5035559	21.4395027	05h_34m_00.85s	+21d_26m_22.2s	512	1024	RA---SIN	DEC--SIN	256.5	512.5	83.5034067	21.4396416	-2.7777778450e-04	2.7777778450e-04	359.9919747	2000	2111040	0
134	83.6313612	21.4924512	05h_34m_31.53s	+21d_29m_32.8s	512	1024	RA---SIN	DEC--SIN	256.5	512.5	83.6312119	21.4925901	-2.7777778450e-04	2.7777778450e-04	359.9869087	2000	2111040	0
0	83.2488919	22.2474331	05h_32m_59.73s	+22d_14m_50.8s	512	1024	RA---SIN	DEC--SIN	256.5	512.5	83.2487419	22.2475721	-2.7777778450e-04	2.7777778450e-04	359.9749113	2000	2111040	0
1	83.2487644	21.9779887	05h_32m_59.70s	+21d_58m_40.8s	512	1024	RA---SIN	DEC--SIN	256.5	512.5	83.2486147	21.9781277	-2.7777778450e-04	2.7777778450e-04	359.9749592	2000	2111040	0
2	83.2486373	21.7085443	05h_32m_59.67s	+21d_42m_30.8s	512	1024	RA---SIN	DEC--SIN	256.5	512.5	83.2484879	21.7086832	-2.7777778450e-04	2.7777778450e-04	359.9750064	2000	2111040	0
3	83.2485108	21.4390999	05h_32m_59.64s	+21d_26m_20.8s	512	1024	RA---SIN	DEC--SIN	256.5	512.5	83.2483617	21.4392388	-2.7777778450e-04	2.7777778450e-04	359.9750528	2000	2111040	0
4	83.375996	21.4924622	05h_33m_30.24s	+21d_29m_32.9s	512	1024	RA---SIN	DEC--SIN	256.5	512.5	83.3758468	21.4926011	-2.7777778450e-04	2.7777778450e-04	359.9863778	2000	2111040	0
5	83.3760653	21.7619066	05h_33m_30.26s	+21d_45m_42.9s	512	1024	RA---SIN	DEC--SIN	256.5	512.5	83.3759158	21.7620456	-2.7777778450e-04	2.7777778450e-04	359.9863524	2000	2111040	0
6	83.3761348	22.0313511	05h_33m_30.27s	+22d_01m_52.9s	512	1024	RA---SIN	DEC--SIN	256.5	512.5	83.375985	22.03149	-2.7777778450e-04	2.7777778450e-04	359.9863265	2000	2111040	0
7	83.3762046	22.3007955	05h_33m_30.29s	+22d_18m_02.9s	512	1024	RA---SIN	DEC--SIN	256.5	512.5	83.3760545	22.3009344	-2.7777778450e-04	2.7777778450e-04	359.9863003	2000	2111040	0
8	83.3762747	22.5702399	05h_33m_30.31s	+22d_34m_12.9s	512	1024	RA---SIN	DEC--SIN	256.5	512.5	83.3761243	22.5703789	-2.7777778450e-04	2.7777778450e-04	359.9862737	2000	2111040	0
9	83.5037204	22.5172804	05h_34m_00.89s	+22d_31m_02.2s	512	1024	RA---SIN	DEC--SIN	256.5	512.5	83.5035701	22.5174194	-2.7777778450e-04	2.7777778450e-04	359.9919135	2000	2111040	0
10	83.5036791	22.247836	05h_34m_00.88s	+22d_14m_52.2s	512	1024	RA---SIN	DEC--SIN	256.5	512.5	83.503529	22.2479749	-2.7777778450e-04	2.7777778450e-04	359.9919292	2000	2111040	0
11	83.5036379	21.9783916	05h_34m_00.87s	+21d_58m_42.2s	512	1024	RA---SIN	DEC--SIN	256.5	512.5	83.5034881	21.9785305	-2.7777778450e-04	2.7777778450e-04	359.9919446	2000	2111040	0
12	83.5035968	21.7089471	05h_34m_00.86s	+21d_42m_32.2s	512	1024	RA---SIN	DEC--SIN	256.5	512.5	83.5034473	21.709086	-2.7777778450e-04	2.7777778450e-04	359.9919597	2000	2111040	0
13	83.5035559	21.4395027	05h_34m_00.85s	+21d_26m_22.2s	512	1024	RA---SIN	DEC--SIN	256.5	512.5	83.5034067	21.4396416	-2.7777778450e-04	2.7777778450e-04	359.9919747	2000	2111040	0
14	83.6313612	21.4924512	05h_34m_31.53s	+21d_29m_32.8s	512	1024	RA---SIN	DEC--SIN	256.5	512.5	83.6312119	21.4925901	-2.7777778450e-04	2.7777778450e-04	359.9869087	2000	2111040	0
15	83.6314278	21.7618956	05h_34m_31.54s	+21d_45m_42.8s	512	1024	RA---SIN	DEC--SIN	256.5	512.5	83.6312782	21.7620346	-2.7777778450e-04	2.7777778450e-04	359.9868843	2000	2111040	0
16	83.6314946	22.0313401	05h_34m_31.56s	+22d_01m_52.8s	512	1024	RA---SIN	DEC--SIN	256.5	512.5	83.6313448	22.031479	-2.7777778450e-04	2.7777778450e-04	359.9868594	2000	2111040	0
17	83.6315617	22.3007845	05h_34m_31.57s	+22d_18m_02.8s	512	1024	RA---SIN	DEC--SIN	256.5	512.5	83.6314116	22.3009234	-2.7777778450e-04	2.7777778450e-04	359.9868342	2000	2111040	0
18	83.631629	22.570229	05h_34m_31.59s	+22d_34m_12.8s	512	1024	RA---SIN	DEC--SIN	256.5	512.5	83.6314786	22.5703679	-2.7777778450e-04	2.7777778450e-04	359.9868087	2000	2111040	0
19	83.7596328	22.5171554	05h_35m_02.31s	+22d_31m_01.8s	512	1024	RA---SIN	DEC--SIN	256.5	512.5	83.7594825	22.5172944	-2.7777778450e-04	2.7777778450e-04	359.9896056	2000	2111040	0
20	83.7595797	22.247711	05h_35m_02.30s	+22d_14m_51.8s	512	1024	RA---SIN	DEC--SIN	256.5	512.5	83.7594297	22.2478499	-2.7777778450e-04	2.7777778450e-04	359.9896257	2000	2111040	0
21	83.7595268	21.9782666	05h_35m_02.29s	+21d_58m_41.8s	512	1024	RA---SIN	DEC--SIN	256.5	512.5	83.7593771	21.9784055	-2.7777778450e-04	2.7777778450e-04	359.9896455	2000	2111040	0
22	83.7594741	21.7088221	05h_35m_02.27s	+21d_42m_31.8s	512	1024	RA---SIN	DEC--SIN	256.5	512.5	83.7593247	21.708961	-2.7777778450e-04	2.7777778450e-04	359.989665	2000	2111040	0
23	83.7594216	21.4393777	05h_35m_02.26s	+21d_26m_21.8s	512	1024	RA---SIN	DEC--SIN	256.5	512.5	83.7592725	21.4395166	-2.7777778450e-04	2.7777778450e-04	359.9896842	2000	2111040	0
24	83.8874221	21.4927762	05h_35m_32.98s	+21d_29m_34.0s	512	1024	RA---SIN	DEC--SIN	256.5	512.5	83.8872729	21.4929151	-2.7777778450e-04	2.7777778450e-04	359.9837704	2000	2111040	0
25	83.8875046	21.7622206	05h_35m_33.00s	+21d_45m_44.0s	512	1024	RA---SIN	DEC--SIN	256.5	512.5	83.8873551	21.7623595	-2.7777778450e-04	2.7777778450e-04	359.9837402	2000	2111040	0
26	83.8875873	22.031665	05h_35m_33.02s	+22d_01m_54.0s	512	1024	RA---SIN	DEC--SIN	256.5	512.5	83.8874376	22.0318039	-2.7777778450e-04	2.7777778450e-04	359.9837094	2000	2111040	0
27	83.8876704	22.3011095	05h_35m_33.04s	+22d_18m_04.0s	512	1024	RA---SIN	DEC--SIN	256.5	512.5	83.8875204	22.3012484	-2.7777778450e-04	2.7777778450e-04	359.9836781	2000	2111040	0
28	83.8877538	22.5705539	05h_35m_33.06s	+22d_34m_14.0s	512	1024	RA---SIN	DEC--SIN	256.5	512.5	83.8876035	22.5706928	-2.7777778450e-04	2.7777778450e-04	359.9836464	2000	2111040	0
29	84.0153521	22.5174405	05h_36m_03.68s	+22d_31m_02.8s	512	1024	RA---SIN	DEC--SIN	256.5	512.5	84.0152018	22.5175794	-2.7777778450e-04	2.7777778450e-04	359.985178	2000	2111040	0
30	84.0152765	22.247996	05h_36m_03.67s	+22d_14m_52.8s	512	1024	RA---SIN	DEC--SIN	256.5	512.5	84.0151265	22.248135	-2.7777778450e-04	2.7777778450e-04	359.9852067	2000	2111040	0
31	84.0152012	21.9785516	05h_36m_03.65s	+21d_58m_42.8s	512	1024	RA---SIN	DEC--SIN	256.5	512.5	84.0150515	21.9786905	-2.7777778450e-04	2.7777778450e-04	359.9852349	2000	2111040	0
32	84.0151262	21.7091072	05h_36m_03.63s	+21d_42m_32.8s	512	1024	RA---SIN	DEC--SIN	256.5	512.5	84.0149767	21.7092461	-2.7777778450e-04	2.7777778450e-04	359.9852627	2000	2111040	0
33	84.0150514	21.4396627	05h_36m_03.61s	+21d_26m_22.8s	512	1024	RA---SIN	DEC--SIN	256.5	512.5	84.0149023	21.4398016	-2.7777778450e-04	2.7777778450e-04	359.9852901	2000	2111040	0
34	84.1399964	22.5184533	05h_36m_33.60s	+22d_31m_06.4s	512	1024	RA---SIN	DEC--SIN	256.5	512.5	84.1398461	22.5185922	-2.7777778450e-04	2.7777778450e-04	359.9766172	2000	2111040	0
35	84.1398773	22.2490089	05h_36m_33.57s	+22d_14m_56.4s	512	1024	RA---SIN	DEC--SIN	256.5	512.5	84.1397273	22.2491478	-2.7777778450e-04	2.7777778450e-04	359.9766624	2000	2111040	0
36	84.1397587	21.9795645	05h_36m_33.54s	+21d_58m_46.4s	512	1024	RA---SIN	DEC--SIN	256.5	512.5	84.139609	21.9797034	-2.7777778450e-04	2.7777778450e-04	359.976707	2000	2111040	0
37	84.1396405	21.71012	05h_36m_33.51s	+21d_42m_36.4s	512	1024	RA---SIN	DEC--SIN	256.5	512.5	84.1394911	21.710259	-2.7777778450e-04	2.7777778450e-04	359.9767509	2000	2111040	0
38	84.1395228	21.4406756	05h_36m_33.49s	+21d_26m_26.4s	512	1024	RA---SIN	DEC--SIN	256.5	512.5	84.1393736	21.4408145	-2.7777778450e-04	2.7777778450e-04	359.976794	2000	2111040	0
39	83.1189349	22.5169914	05h_32m_28.54s	+22d_31m_01.2s	512	1024	RA---SIN	DEC--SIN	256.5	512.5	83.1187845	22.5171303	-2.7777778450e-04	2.7777778450e-04	0.0025775	2000	2111040	0
40	83.1189477	22.247547	05h_32m_28.55s	+22d_14m_51.2s	512	1024	RA---SIN	DEC--SIN	256.5	512.5	83.1187976	22.2476859	-2.7777778450e-04	2.7777778450e-04	0.0025725	2000	2111040	0
41	83.1189604	21.9781026	05h_32m_28.55s	+21d_58m_41.2s	512	1024	RA---SIN	DEC--SIN	256.5	512.5	83.1188107	21.9782414	-2.7777778450e-04	2.7777778450e-04	0.0025676	2000	2111040	0
42	83.1189731	21.7086581	05h_32m_28.55s	+21d_42m_31.2s	512	1024	RA---SIN	DEC--SIN	256.5	512.5	83.1188236	21.708797	-2.7777778450e-04	2.7777778450e-04	0.0025628	2000	2111040	0
43	83.1189858	21.4392137	05h_32m_28.56s	+21d_26m_21.2s	512	1024	RA---SIN	DEC--SIN	256.5	512.5	83.1188366	21.4393526	-2.7777778450e-04	2.7777778450e-04	0.002558	2000	2111040	0
44	83.2490199	22.5168775	05h_32m_59.76s	+22d_31m_00.8s	512	1024	RA---SIN	DEC--SIN	256.5	512.5	83.2488696	22.5170165	-2.7777778450e-04	2.7777778450e-04	359.9748627	2000	2111040	0
45	83.2488919	22.2474331	05h_32m_59.73s	+22d_14m_50.8s	512	1024	RA---SIN	DEC--SIN	256.5	512.5	83.2487419	22.2475721	-2.7777778450e-04	2.7777778450e-04	359.9749113	2000	2111040	0
46	83.2487644	21.9779887	05h_32m_59.70s	+21d_58m_40.8s	512	1024	RA---SIN	DEC--SIN	256.5	512.5	83.2486147	21.9781277	-2.7777778450e-04	2.7777778450e-04	359.9749592	2000	2111040	0
47	83.2486373	21.7085443	05h_32m_59.67s	+21d_42m_30.8s	512	1024	RA---SIN	DEC--SIN	256.5	512.5	83.2484879	21.7086832	-2.7777778450e-04	2.7777778450e-04	359.9750064	2000	2111040	0
48	83.2485108	21.4390999	05h_32m_59.64s	+21d_26m_20.8s	512	1024	RA---SIN	DEC--SIN	256.5	512.5	83.2483617	21.4392388	-2.7777778450e-04	2.7777778450e-04	359.9750528	2000	2111040	0
49	83.375996	21.4924622	05h_33m_30.24s	+21d_29m_32.9s	512	1024	RA---SIN	DEC--SIN	256.5	512.5	83.3758468	21.4926011	-2.7777778450e-04	2.7777778450e-04	359.9863778	2000	2111040	0
50	83.3760653	21.7619066	05h_33m_30.26s	+21d_45m_42.9s	512	1024	RA---SIN	DEC--SIN	256.5	512.5	83.3759158	21.7620456	-2.7777778450e-04	2.7777778450e-04	359.9863524	2000	2111040	0
51	83.3761348	22.0313511	05h_33m_30.27s	+22d_01m_52.9s	512	1024	RA---SIN	DEC--SIN	256.5	512.5	83.375985	22.03149	-2.7777778450e-04	2.7777778450e-04	359.9863265	2000	2111040	0
52	83.3762046	22.3007955	05h_33m_30.29s	+22d_18m_02.9s	512	1024	RA---SIN	DEC--SIN	256.5	512.5	83.3760545	22.3009344	-2.7777778450e-04	2.7777778450e-04	359.9863003	2000	2111040	0
53	83.3762747	22.5702399	05h_33m_30.31s	+22d_34m_12.9s	512	1024	RA---SIN	DEC--SIN	256.5	512.5	83.3761243	22.5703789	-2.7777778450e-04	2.7777778450e-04	359.9862737	2000	2111040	0
54	83.5037204	22.5172804	05h_34m_00.89s	+22d_31m_02.2s	512	1024	RA---SIN	DEC--SIN	256.5	512.5	83.5035701	22.5174194	-2.7777778450e-04	2.7777778450e-04	359.9919135	2000	2111040	0
55	83.5036791	22.247836	05h_34m_00.88s	+22d_14m_52.2s	512	1024	RA---SIN	DEC--SIN	256.5	512.5	83.503529	22.2479749	-2.7777778450e-04	2.7777778450e-04	359.9919292	2000	2111040	0
56	83.5036379	21.9783916	05h_34m_00.87s	+21d_58m_42.2s	512	1024	RA---SIN	DEC--SIN	256.5	512.5	83.5034881	21.9785305	-2.7777778450e-04	2.7777778450e-04	359.9919446	2000	2111040	0
57	83.5035968	21.7089471	05h_34m_00.86s	+21d_42m_32.2s	512	1024	RA---SIN	DEC--SIN	256.5	512.5	83.5034473	21.709086	-2.7777778450e-04	2.7777778450e-04	359.9919597	2000	2111040	0
58	83.5035559	21.4395027	05h_34m_00.85s	+21d_26m_22.2s	512	1024	RA---SIN	DEC--SIN	256.5	512.5	83.5034067	21.4396416	-2.7777778450e-04	2.7777778450e-04	359.9919747	2000	2111040	0
59	83.6313612	21.4924512	05h_34m_31.53s	+21d_29m_32.8s	512	1024	RA---SIN	DEC--SIN	256.5	512.5	83.6312119	21.4925901	-2.7777778450e-04	2.7777778450e-04	359.9869087	2000	2111040	0
60	83.6314278	21.7618956	05h_34m_31.54s	+21d_45m_42.8s	512	1024	RA---SIN	DEC--SIN	256.5	512.5	83.6312782	21.7620346	-2.7777778450e-04	2.7777778450e-04	359.9868843	2000	2111040	0
61	83.6314946	22.0313401	05h_34m_31.56s	+22d_01m_52.8s	512	1024	RA---SIN	DEC--SIN	256.5	512.5	83.6313448	22.031479	-2.7777778450e-04	2.7777778450e-04	359.9868594	2000	2111040	0
62	83.6315617	22.3007845	05h_34m_31.57s	+22d_18m_02.8s	512	1024	RA---SIN	DEC--SIN	256.5	512.5	83.6314116	22.3009234	-2.7777778450e-04	2.7777778450e-04	359.9868342	2000	2111040	0
63	83.631629	22.570229	05h_34m_31.59s	+22d_34m_12.8s	512	1024	RA---SIN	DEC--SIN	256.5	512.5	83.6314786	22.5703679	-2.7777778450e-04	2.7777778450e-04	359.9868087	2000	2111040	0
64	83.7596328	22.5171554	05h_35m_02.31s	+22d_31m_01.8s	512	1024	RA---SIN	DEC--SIN	256.5	512.5	83.7594825	22.5172944	-2.7777778450e-04	2.7777778450e-04	359.9896056	2000	2111040	0
65	83.7595797	22.247711	05h_35m_02.30s	+22d_14m_51.8s	512	1024	RA---SIN	DEC--SIN	256.5	512.5	83.7594297	22.2478499	-2.7777778450e-04	2.7777778450e-04	359.9896257	2000	2111040	0
66	83.7595268	21.9782666	05h_35m_02.29s	+21d_58m_41.8s	512	1024	RA---SIN	DEC--SIN	256.5	512.5	83.7593771	21.9784055	-2.7777778450e-04	2.7777778450e-04	359.9896455	2000	2111040	0
67	83.7594741	21.7088221	05h_35m_02.27s	+21d_42m_31.8s	512	1024	RA---SIN	DEC--SIN	256.5	512.5	83.7593247	21.708961	-2.7777778450e-04	2.7777778450e-04	359.989665	2000	2111040	0
68	83.7594216	21.4393777	05h_35m_02.26s	+21d_26m_21.8s	512	1024	RA---SIN	DEC--SIN	256.5	512.5	83.7592725	21.4395166	-2.7777778450e-04	2.7777778450e-04	359.9896842	2000	2111040	0
69	83.8874221	21.4927762	05h_35m_32.98s	+21d_29m_34.0s	512	1024	RA---SIN	DEC--SIN	256.5	512.5	83.8872729	21.4929151	-2.7777778450e-04	2.7777778450e-04	359.9837704	2000	2111040	0
70	83.8875046	21.7622206	05h_35m_33.00s	+21d_45m_44.0s	512	1024	RA---SIN	DEC--SIN	256.5	512.5	83.8873551	21.7623595	-2.7777778450e-04	2.7777778450e-04	359.9837402	2000	2111040	0
71	83.8875873	22.031665	05h_35m_33.02s	+22d_01m_54.0s	512	1024	RA---SIN	DEC--SIN	256.5	512.5	83.8874376	22.0318039	-2.7777778450e-04	2.7777778450e-04	359.9837094	2000	2111040	0
72	83.8876704	22.3011095	05h_35m_33.04s	+22d_18m_04.0s	512	1024	RA---SIN	DEC--SIN	256.5	512.5	83.8875204	22.3012484	-2.7777778450e-04	2.7777778450e-04	359.9836781	2000	2111040	0
73	83.8877538	22.5705539	05h_35m_33.06s	+22d_34m_14.0s	512	1024	RA---SIN	DEC--SIN	256.5	512.5	83.8876035	22.5706928	-2.7777778450e-04	2.7777778450e-04	359.9836464	2000	2111040	0
74	84.0153521	22.5174405	05h_36m_03.68s	+22d_31m_02.8s	512	1024	RA---SIN	DEC--SIN	256.5	512.5	84.0152018	22.5175794	-2.7777778450e-04	2.7777778450e-04	359.985178	2000	2111040	0
75	84.0152765	22.247996	05h_36m_03.67s	+22d_14m_52.8s	512	1024	RA---SIN	DEC--SIN	256.5	512.5	84.0151265	22.248135	-2.7777778450e-04	2.7777778450e-04	359.9852067	2000	2111040	0
76	84.0152012	21.9785516	05h_36m_03.65s	+21d_58m_42.8s	512	1024	RA---SIN	DEC--SIN	256.5	512.5	84.0150515	21.9786905	-2.7777778450e-04	2.7777778450e-04	359.9852349	2000	2111040	0
77	84.0151262	21.7091072	05h_36m_03.63s	+21d_42m_32.8s	512	1024	RA---SIN	DEC--SIN	256.5	512.5	84.0149767	21.7092461	-2.7777778450e-04	2.7777778450e-04	359.9852627	2000	2111040	0
78	84.0150514	21.4396627	05h_36m_03.61s	+21d_26m_22.8s	512	1024	RA---SIN	DEC--SIN	256.5	512.5	84.0149023	21.4398016	-2.7777778450e-04	2.7777778450e-04	359.9852901	2000	2111040	0
79	84.1399964	22.5184533	05h_36m_33.60s	+22d_31m_06.4s	512	1024	RA---SIN	DEC--SIN	256.5	512.5	84.1398461	22.5185922	-2.7777778450e-04	2.7777778450e-04	359.9766172	2000	2111040	0
80	84.1398773	22.2490089	05h_36m_33.57s	+22d_14m_56.4s	512	1024	RA---SIN	DEC--SIN	256.5	512.5	84.1397273	22.2491478	-2.7777778450e-04	2.7777778450e-04	359.9766624	2000	2111040	0
81	84.1397587	21.9795645	05h_36m_33.54s	+21d_58m_46.4s	512	1024	RA---SIN	DEC--SIN	256.5	512.5	84.139609	21.9797034	-2.7777778450e-04	2.7777778450e-04	359.976707	2000	2111040	0
82	84.1396405	21.71012	05h_36m_33.51s	+21d_42m_36.4s	512	1024	RA---SIN	DEC--SIN	256.5	512.5	84.1394911	21.710259	-2.7777778450e-04	2.7777778450e-04	359.9767509	2000	2111040	0
83	84.1395228	21.4406756	05h_36m_33.49s	+21d_26m_26.4s	512	1024	RA---SIN	DEC--SIN	256.5	512.5	84.1393736	21.4408145	-2.7777778450e-04	2.7777778450e-04	359.976794	2000	2111040	0
84	83.1189349	22.5169914	05h_32m_28.54s	+22d_31m_01.2s	512	1024	RA---SIN	DEC--SIN	256.5	512.5	83.1187845	22.5171303	-2.7777778450e-04	2.7777778450e-04	0.0025775	2000	2111040	0
85	83.1189477	22.247547	05h_32m_28.55s	+22d_14m_51.2s	512	1024	RA---SIN	DEC--SIN	256.5	512.5	83.1187976	22.2476859	-2.7777778450e-04	2.7777778450e-04	0.0025725	2000	2111040	0
86	83.1189604	21.9781026	05h_32m_28.55s	+21d_58m_41.2s	512	1024	RA---SIN	DEC--SIN	256.5	512.5	83.1188107	21.9782414	-2.7777778450e-04	2.7777778450e-04	0.0025676	2000	2111040	0
87	83.1189731	21.7086581	05h_32m_28.55s	+21d_42m_31.2s	512	1024	RA---SIN	DEC--SIN	256.5	512.5	83.1188236	21.708797	-2.7777778450e-04	2.7777778450e-04	0.0025628	2000	2111040	0
88	83.1189858	21.4392137	05h_32m_28.56s	+21d_26m_21.2s	512	1024	RA---SIN	DEC--SIN	256.5	512.5	83.1188366	21.4393526	-2.7777778450e-04	2.7777778450e-04	0.002558	2000	2111040	0
89	83.2490199	22.5168775	05h_32m_59.76s	+22d_31m_00.8s	512	1024	RA---SIN	DEC--SIN	256.5	512.5	83.2488696	22.5170165	-2.7777778450e-04	2.7777778450e-04	359.9748627	2000	2111040	0
90	83.2488919	22.2474331	05h_32m_59.73s	+22d_14m_50.8s	512	1024	RA---SIN	DEC--SIN	256.5	512.5	83.2487419	22.2475721	-2.7777778450e-04	2.7777778450e-04	359.9749113	2000	2111040	0
91	83.2487644	21.9779887	05h_32m_59.70s	+21d_58m_40.8s	512	1024	RA---SIN	DEC--SIN	256.5	512.5	83.2486147	21.9781277	-2.7777778450e-04	2.7777778450e-04	359.9749592	2000	2111040	0
92	83.2486373	21.7085443	05h_32m_59.67s	+21d_42m_30.8s	512	1024	RA---SIN	DEC--SIN	256.5	512.5	83.2484879	21.7086832	-2.7777778450e-04	2.7777778450e-04	359.9750064	2000	2111040	0
93	83.2485108	21.4390999	05h_32m_59.64s	+21d_26m_20.8s	512	1024	RA---SIN	DEC--SIN	256.5	512.5	83.2483617	21.4392388	-2.7777778450e-04	2.7777778450e-04	359.9750528	2000	2111040	0
94	83.375996	21.4924622	05h_33m_30.24s	+21d_29m_32.9s	512	1024	RA---SIN	DEC--SIN	256.5	512.5	83.3758468	21.4926011	-2.7777778450e-04	2.7777778450e-04	359.9863778	2000	2111040	0
95	83.3760653	21.7619066	05h_33m_30.26s	+21d_45m_42.9s	512	1024	RA---SIN	DEC--SIN	256.5	512.5	83.3759158	21.7620456	-2.7777778450e-04	2.7777778450e-04	359.9863524	2000	2111040	0
96	83.3761348	22.0313511	05h_33m_30.27s	+22d_01m_52.9s	512	1024	RA---SIN	DEC--SIN	256.5	512.5	83.375985	22.03149	-2.7777778450e-04	2.7777778450e-04	359.9863265	2000	2111040	0
97	83.6314278	21.7618956	05h_34m_31.54s	+21d_45m_42.8s	512	1024	RA---SIN	DEC--SIN	256.5	512.5	83.6312782	21.7620346	-2.7777778450e-04	2.7777778450e-04	359.9868843	2000	2111040	0
98	83.6314946	22.0313401	05h_34m_31.56s	+22d_01m_52.8s	512	1024	RA---SIN	DEC--SIN	256.5	512.5	83.6313448	22.031479	-2.7777778450e-04	2.7777778450e-04	359.9868594	2000	2111040	0
99	83.6315617	22.3007845	05h_34m_31.57s	+22d_18m_02.8s	512	1024	RA---SIN	DEC--SIN	256.5	512.5	83.6314116	22.3009234	-2.7777778450e-04	2.7777778450e-04	359.9868342	2000	2111040	0
100	83.631629	22.570229	05h_34m_31.59s	+22d_34m_12.8s	512	1024	RA---SIN	DEC--SIN	256.5	512.5	83.6314786	22.5703679	-2.7777778450e-04	2.7777778450e-04	359.9868087	2000	2111040	0
101	83.7596328	22.5171554	05h_35m_02.31s	+22d_31m_01.8s	512	1024	RA---SIN	DEC--SIN	256.5	512.5	83.7594825	22.5172944	-2.7777778450e-04	2.7777778450e-04	359.9896056	2000	2111040	0
102	83.7595797	22.247711	05h_35m_02.30s	+22d_14m_51.8s	512	1024	RA---SIN	DEC--SIN	256.5	512.5	83.7594297	22.2478499	-2.7777778450e-04	2.7777778450e-04	359.9896257	2000	2111040	0
103	83.7595268	21.9782666	05h_35m_02.29s	+21d_58m_41.8s	512	1024	RA---SIN	DEC--SIN	256.5	512.5	83.7593771	21.9784055	-2.7777778450e-04	2.7777778450e-04	359.9896455	2000	2111040	0
104	83.7594741	21.7088221	05h_35m_02.27s	+21d_42m_31.8s	512	1024	RA---SIN	DEC--SIN	256.5	512.5	83.7593247	21.708961	-2.7777778450e-04	2.7777778450e-04	359.989665	2000	2111040	0
105	83.7594216	21.4393777	05h_35m_02.26s	+21d_26m_21.8s	512	1024	RA---SIN	DEC--SIN	256.5	512.5	83.7592725	21.4395166	-2.7777778450e-04	2.7777778450e-04	359.9896842	2000	2111040	0
106	83.8874221	21.4927762	05h_35m_32.98s	+21d_29m_34.0s	512	1024	RA---SIN	DEC--SIN	256.5	512.5	83.8872729	21.4929151	-2.7777778450e-04	2.7777778450e-04	359.9837704	2000	2111040	0
107	83.8875046	21.7622206	05h_35m_33.00s	+21d_45m_44.0s	512	1024	RA---SIN	DEC--SIN	256.5	512.5	83.8873551	21.7623595	-2.7777778450e-04	2.7777778450e-04	359.9837402	2000	2111040	0
108	83.8875873	22.031665	05h_35m_33.02s	+22d_01m_54.0s	512	1024	RA---SIN	DEC--SIN	256.5	512.5	83.8874376	22.0318039	-2.7777778450e-04	2.7777778450e-04	359.9837094	2000	2111040	0
109	83.8876704	22.3011095	05h_35m_33.04s	+22d_18m_04.0s	512	1024	RA---SIN	DEC--SIN	256.5	512.5	83.8875204	22.3012484	-2.7777778450e-04	2.7777778450e-04	359.9836781	2000	2111040	0
110	83.8877538	22.5705539	05h_35m_33.06s	+22d_34m_14.0s	512	1024	RA---SIN	DEC--SIN	256.5	512.5	83.8876035	22.5706928	-2.7777778450e-04	2.7777778450e-04	359.9836464	2000	2111040	0
111	84.0153521	22.5174405	05h_36m_03.68s	+22d_31m_02.8s	512	1024	RA---SIN	DEC--SIN	256.5	512.5	84.0152018	22.5175794	-2.7777778450e-04	2.7777778450e-04	359.985178	2000	2111040	0
112	84.0152765	22.247996	05h_36m_03.67s	+22d_14m_52.8s	512	1024	RA---SIN	DEC--SIN	256.5	512.5	84.0151265	22.248135	-2.7777778450e-04	2.7777778450e-04	359.9852067	2000	2111040	0
113	84.0152012	21.9785516	05h_36m_03.65s	+21d_58m_42.8s	512	1024	RA---SIN	DEC--SIN	256.5	512.5	84.0150515	21.9786905	-2.7777778450e-04	2.7777778450e-04	359.9852349	2000	2111040	0
114	84.0151262	21.7091072	05h_36m_03.63s	+21d_42m_32.8s	512	1024	RA---SIN	DEC--SIN	256.5	512.5	84.0149767	21.7092461	-2.7777778450e-04	2.7777778450e-04	359.9852627	2000	2111040	0
115	84.0150514	21.4396627	05h_36m_03.61s	+21d_26m_22.8s	512	1024	RA---SIN	DEC--SIN	256.5	512.5	84.0149023	21.4398016	-2.7777778450e-04	2.7777778450e-04	359.9852901	2000	2111040	0
116	84.1399964	22.5184533	05h_36m_33.60s	+22d_31m_06.4s	512	1024	RA---SIN	DEC--SIN	256.5	512.5	84.1398461	22.5185922	-2.7777778450e-04	2.7777778450e-04	359.9766172	2000	2111040	0
117	84.1398773	22.2490089	05h_36m_33.57s	+22d_14m_56.4s	512	1024	RA---SIN	DEC--SIN	256.5	512.5	84.1397273	22.2491478	-2.7777778450e-04	2.7777778450e-04	359.9766624	2000	2111040	0
118	84.1397587	21.9795645	05h_36m_33.54s	+21d_58m_46.4s	512	1024	RA---SIN	DEC--SIN	256.5	512.5	84.139609	21.9797034	-2.7777778450e-04	2.7777778450e-04	359.976707	2000	2111040	0
119	84.1396405	21.71012	05h_36m_33.51s	+21d_42m_36.4s	512	1024	RA---SIN	DEC--SIN	256.5	512.5	84.1394911	21.710259	-2.7777778450e-04	2.7777778450e-04	359.9767509	2000	2111040	0
120	84.1395228	21.4406756	05h_36m_33.49s	+21d_26m_26.4s	512	1024	RA---SIN	DEC--SIN	256.5	512.5	84.1393736	21.4408145	-2.7777778450e-04	2.7777778450e-04	359.976794	2000	2111040	0
121	83.1189349	22.5169914	05h_32m_28.54s	+22d_31m_01.2s	512	1024	RA---SIN	DEC--SIN	256.5	512.5	83.1187845	22.5171303	-2.7777778450e-04	2.7777778450e-04	0.0025775	2000	2111040	0
122	83.1189477	22.247547	05h_32m_28.55s	+22d_14m_51.2s	512	1024	RA---SIN	DEC--SIN	256.5	512.5	83.1187976	22.2476859	-2.7777778450e-04	2.7777778450e-04	0.0025725	2000	2111040	0
123	83.1189604	21.9781026	05h_32m_28.55s	+21d_58m_41.2s	512	1024	RA---SIN	DEC--SIN	256.5	512.5	83.1188107	21.9782414	-2.7777778450e-04	2.7777778450e-04	0.0025676	2000	2111040	0
124	83.1189731	21.7086581	05h_32m_28.55s	+21d_42m_31.2s	512	1024	RA---SIN	DEC--SIN	256.5	512.5	83.1188236	21.708797	-2.7777778450e-04	2.7777778450e-04	0.0025628	2000	2111040	0
125	83.1189858	21.4392137	05h_32m_28.56s	+21d_26m_21.2s	512	1024	RA---SIN	DEC--SIN	256.5	512.5	83.1188366	21.4393526	-2.7777778450e-04	2.7777778450e-04	0.002558	2000	2111040	0
126	83.2490199	22.5168775	05h_32m_59.76s	+22d_31m_00.8s	512	1024	RA---SIN	DEC--SIN	256.5	512.5	83.2488696	22.5170165	-2.7777778450e-04	2.7777778450e-04	359.9748627	2000	2111040	0
127	83.3762046	22.3007955	05h_33m_30.29s	+22d_18m_02.9s	512	1024	RA---SIN	DEC--SIN	256.5	512.5	83.3760545	22.3009344	-2.7777778450e-04	2.7777778450e-04	359.9863003	2000	2111040	0
128	83.3762747	22.5702399	05h_33m_30.31s	+22d_34m_12.9s	512	1024	RA---SIN	DEC--SIN	256.5	512.5	83.3761243	22.5703789	-2.7777778450e-04	2.7777778450e-04	359.9862737	2000	2111040	0
129	83.5037204	22.5172804	05h_34m_00.89s	+22d_31m_02.2s	512	1024	RA---SIN	DEC--SIN	256.5	512.5	83.5035701	22.5174194	-2.7777778450e-04	2.7777778450e-04	359.9919135	2000	2111040	0
130	83.5036791	22.247836	05h_34m_00.88s	+22d_14m_52.2s	512	1024	RA---SIN	DEC--SIN	256.5	512.5	83.503529	22.2479749	-2.7777778450e-04	2.7777778450e-04	359.9919292	2000	2111040	0
131	83.5036379	21.9783916	05h_34m_00.87s	+21d_58m_42.2s	512	1024	RA---SIN	DEC--SIN	256.5	512.5	83.5034881	21.9785305	-2.7777778450e-04	2.7777778450e-04	359.9919446	2000	2111040	0
132	83.5035968	21.7089471	05h_34m_00.86s	+21d_42m_32.2s	512	1024	RA---SIN	DEC--SIN	256.5	512.5	83.5034473	21.709086	-2.7777778450e-04	2.7777778450e-04	359.9919597	2000	2111040	0
133	83.5035559	21.4395027	05h_34m_00.85s	+21d_26m_22.2s	512	1024	RA---SIN	DEC--SIN	256.5	512.5	83.5034067	21.4396416	-2.7777778450e-04	2.7777778450e-04	359.9919747	2000	2111040	0
134	83.6313612	21.4924512	05h_34m_31.53s	+21d_29m_32.8s	512	1024	RA---SIN	DEC--SIN	256.5	512.5	83.6312119	21.4925901	-2.7777778450e-04	2.7777778450e-04	359.9869087	2000	2111040	0
0	83.2488919	22.2474331	05h_32m_59.73s	+22d_14m_50.8s	512	1024	RA---SIN	DEC--SIN	256.5	512.5	83.2487419	22.2475721	-2.7777778450e-04	2.7777778450e-04	359.9749113	2000	2111040	0
1	83.2487644	21.9779887	05h_32m_59.70s	+21d_58m_40.8s	512	1024	RA---SIN	DEC--SIN	256.5	512.5	83.2486147	21.9781277	-2.7777778450e-04	2.7777778450e-04	359.9749592	2000	2111040	0
2	83.2486373	21.7085443	05h_32m_59.67s	+21d_42m_30.8s	512	1024	RA---SIN	DEC--SIN	256.5	512.5	83.2484879	21.7086832	-2.7777778450e-04	2.7777778450e-04	359.9750064	2000	2111040	0
3	83.2485108	21.4390999	05h_32m_59.64s	+21d_26m_20.8s	512	1024	RA---SIN	DEC--SIN	256.5	512.5	83.2483617	21.4392388	-2.7777778450e-04	2.7777778450e-04	359.9750528	2000	2111040	0
4	83.375996	21.4924622	05h_33m_30.24s	+21d_29m_32.9s	512	1024	RA---SIN	DEC--SIN	256.5	512.5	83.3758468	21.4926011	-2.7777778450e-04	2.7777778450e-04	359.9863778	2000	2111040	0
5	83.3760653	21.7619066	05h_33m_30.26s	+21d_45m_42.9s	512	1024	RA---SIN	DEC--SIN	256.5	512.5	83.3759158	21.7620456	-2.7777778450e-04	2.7777778450e-04	359.9863524	2000	2111040	0
6	83.3761348	22.0313511	05h_33m_30.27s	+22d_01m_52.9s	512	1024	RA---SIN	DEC--SIN	256.5	512.5	83.375985	22.03149	-2.7777778450e-04	2.7777778450e-04	359.9863265	2000	2111040	0
7	83.3762046	22.3007955	05h_33m_30.29s	+22d_18m_02.9s	512	1024	RA---SIN	DEC--SIN	256.5	512.5	83.3760545	22.3009344	-2.7777778450e-04	2.7777778450e-04	359.9863003	2000	2111040	0
8	83.3762747	22.5702399	05h_33m_30.31s	+22d_34m_12.9s	512	1024	RA---SIN	DEC--SIN	256.5	512.5	83.3761243	22.5703789	-2.7777778450e-04	2.7777778450e-04	359.9862737	2000	2111040	0
9	83.5037204	22.5172804	05h_34m_00.89s	+22d_31m_02.2s	512	1024	RA---SIN	DEC--SIN	256.5	512.5	83.5035701	22.5174194	-2.7777778450e-04	2.7777778450e-04	359.9919135	2000	2111040	0
10	83.5036791	22.247836	05h_34m_00.88s	+22d_14m_52.2s	512	1024	RA---SIN	DEC--SIN	256.5	512.5	83.503529	22.2479749	-2.7777778450e-04	2.7777778450e-04	359.9919292	2000	2111040	0
11	83.5036379	21.9783916	05h_34m_00.87s	+21d_58m_42.2s	512	1024	RA---SIN	DEC--SIN	256.5	512.5	83.5034881	21.9785305	-2.7777778450e-04	2.7777778450e-04	359.9919446	2000	2111040	0
12	83.5035968	21.7089471	05h_34m_00.86s	+21d_42m_32.2s	512	1024	RA---SIN	DEC--SIN	256.5	512.5	83.5034473	21.709086	-2.7777778450e-04	2.7777778450e-04	359.9919597	2000	2111040	0
13	83.5035559	21.4395027	05h_34m_00.85s	+21d_26m_22.2s	512	1024	RA---SIN	DEC--SIN	256.5	512.5	83.5034067	21.4396416	-2.7777778450e-04	2.7777778450e-04	359.9919747	2000	2111040	0
14	83.6313612	21.4924512	05h_34m_31.53s	+21d_29m_32.8s	512	1024	RA---SIN	DEC--SIN	256.5	512.5	83.6312119	21.4925901	-2.7777778450e-04	2.7777778450e-04	359.9869087	2000	2111040	0
15	83.6314278	21.7618956	05h_34m_31.54s	+21d_45m_42.8s	512	1024	RA---SIN	DEC--SIN	256.5	512.5	83.6312782	21.7620346	-2.7777778450e-04	2.7777778450e-04	359.9868843	2000	2111040	0
16	83.6314946	22.0313401	05h_34m_31.56s	+22d_01m_52.8s	512	1024	RA---SIN	DEC--SIN	256.5	512.5	83.6313448	22.031479	-2.7777778450e-04	2.7777778450e-04	359.9868594	2000	2111040	0
17	83.6315617	22.3007845	05h_34m_31.57s	+22d_18m_02.8s	512	1024	RA---SIN	DEC--SIN	256.5	512.5	83.6314116	22.3009234	-2.7777778450e-04	2.7777778450e-04	359.9868342	2000	2111040	0
18	83.631629	22.570229	05h_34m_31.59s	+22d_34m_12.8s	512	1024	RA---SIN	DEC--SIN	256.5	512.5	83.6314786	22.5703679	-2.7777778450e-04	2.7777778450e-04	359.9868087	2000	2111040	0
19	83.7596328	22.5171554	05h_35m_02.31s	+22d_31m_01.8s	512	1024	RA---SIN	DEC--SIN	256.5	512.5	83.7594825	22.5172944	-2.7777778450e-04	2.7777778450e-04	359.9896056	2000	2111040	0
20	83.7595797	22.247711	05h_35m_02.30s	+22d_14m_51.8s	512	1024	RA---SIN	DEC--SIN	256.5	512.5	83.7594297	22.2478499	-2.7777778450e-04	2.7777778450e-04	359.9896257	2000	2111040	0
21	83.7595268	21.9782666	05h_35m_02.29s	+21d_58m_41.8s	512	1024	RA---SIN	DEC--SIN	256.5	512.5	83.7593771	21.9784055	-2.7777778450e-04	2.7777778450e-04	359.9896455	2000	2111040	0
22	83.7594741	21.7088221	05h_35m_02.27s	+21d_42m_31.8s	512	1024	RA---SIN	DEC--SIN	256.5	512.5	83.7593247	21.708961	-2.7777778450e-04	2.7777778450e-04	359.989665	2000	2111040	0
23	83.7594216	21.4393777	05h_35m_02.26s	+21d_26m_21.8s	512	1024	RA---SIN	DEC--SIN	256.5	512.5	83.7592725	21.4395166	-2.7777778450e-04	2.7777778450e-04	359.9896842	2000	2111040	0
24	83.8874221	21.4927762	05h_35m_32.98s	+21d_29m_34.0s	512	1024	RA---SIN	DEC--SIN	256.5	512.5	83.8872729	21.4929151	-2.7777778450e-04	2.7777778450e-04	359.9837704	2000	2111040	0
25	83.8875046	21.7622206	05h_35m_33.00s	+21d_45m_44.0s	512	1024	RA---SIN	DEC--SIN	256.5	512.5	83.8873551	21.7623595	-2.7777778450e-04	2.7777778450e-04	359.9837402	2000	2111040	0
26	83.8875873	22.031665	05h_35m_33.02s	+22d_01m_54.0s	512	1024	RA---SIN	DEC--SIN	256.5	512.5	83.8874376	22.0318039	-2.7777778450e-04	2.7777778450e-04	359.9837094	2000	2111040	0
27	83.8876704	22.3011095	05h_35m_33.04s	+22d_18m_04.0s	512	1024	RA---SIN	DEC--SIN	256.5	512.5	83.8875204	22.3012484	-2.7777778450e-04	2.7777778450e-04	359.9836781	2000	2111040	0
28	83.8877538	22.5705539	05h_35m_33.06s	+22d_34m_14.0s	512	1024	RA---SIN	DEC--SIN	256.5	512.5	83.8876035	22.5706928	-2.7777778450e-04	2.7777778450e-04	359.9836464	2000	2111040	0
29	84.0153521	22.5174405	05h_36m_03.68s	+22d_31m_02.8s	512	1024	RA---SIN	DEC--SIN	256.5	512.5	84.0152018	22.5175794	-2.7777778450e-04	2.7777778450e-04	359.985178	2000	2111040	0
30	84.0152765	22.247996	05h_36m_03.67s	+22d_14m_52.8s	512	1024	RA---SIN	DEC--SIN	256.5	512.5	84.0151265	22.248135	-2.7777778450e-04	2.7777778450e-04	359.9852067	2000	2111040	0
31	84.0152012	21.9785516	05h_36m_03.65s	+21d_58m_42.8s	512	1024	RA---SIN	DEC--SIN	256.5	512.5	84.0150515	21.9786905	-2.7777778450e-04	2.7777778450e-04	359.9852349	2000	2111040	0
32	84.0151262	21.7091072	05h_36m_03.63s	+21d_42m_32.8s	512	1024	RA---SIN	DEC--SIN	256.5	512.5	84.0149767	21.7092461	-2.7777778450e-04	2.7777778450e-04	359.9852627	2000	2111040	0
33	84.0150514	21.4396627	05h_36m_03.61s	+21d_26m_22.8s	512	1024	RA---SIN	DEC--SIN	256.5	512.5	84.0149023	21.4398016	-2.7777778450e-04	2.7777778450e-04	359.9852901	2000	2111040	0
34	84.1399964	22.5184533	05h_36m_33.60s	+22d_31m_06.4s	512	1024	RA---SIN	DEC--SIN	256.5	512.5	84.1398461	22.5185922	-2.7777778450e-04	2.7777778450e-04	359.9766172	2000	2111040	0
35	84.1398773	22.2490089	05h_36m_33.57s	+22d_14m_56.4s	512	1024	RA---SIN	DEC--SIN	256.5	512.5	84.1397273	22.2491478	-2.7777778450e-04	2.7777778450e-04	359.9766624	2000	2111040	0
36	84.1397587	21.9795645	05h_36m_33.54s	+21d_58m_46.4s	512	1024	RA---SIN	DEC--SIN	256.5	512.5	84.139609	21.9797034	-2.7777778450e-04	2.7777778450e-04	359.976707	2000	2111040	0
37	84.1396405	21.71012	05h_36m_33.51s	+21d_42m_36.4s	512	1024	RA---SIN	DEC--SIN	256.5	512.5	84.1394911	21.710259	-2.7777778450e-04	2.7777778450e-04	359.9767509	2000	2111040	0
38	84.1395228	21.4406756	05h_36m_33.49s	+21d_26m_26.4s	512	1024	RA---SIN	DEC--SIN	256.5	512.5	84.1393736	21.4408145	-2.7777778450e-04	2.7777778450e-04	359.976794	2000	2111040	0
39	83.1189349	22.5169914	05h_32m_28.54s	+22d_31m_01.2s	512	1024	RA---SIN	DEC--SIN	256.5	512.5	83.1187845	22.5171303	-2.7777778450e-04	2.7777778450e-04	0.0025775	2000	2111040	0
40	83.1189477	22.247547	05h_32m_28.55s	+22d_14m_51.2s	512	1024	RA---SIN	DEC--SIN	256.5	512.5	83.1187976	22.2476859	-2.7777778450e-04	2.7777778450e-04	0.0025725	2000	2111040	0
41	83.1189604	21.9781026	05h_32m_28.55s	+21d_58m_41.2s	512	1024	RA---SIN	DEC--SIN	256.5	512.5	83.1188107	21.9782414	-2.7777778450e-04	2.7777778450e-04	0.0025676	2000	2111040	0
42	83.1189731	21.7086581	05h_32m_28.55s	+21d_42m_31.2s	512	1024	RA---SIN	DEC--SIN	256.5	512.5	83.1188236	21.708797	-2.7777778450e-04	2.7777778450e-04	0.0025628	2000	2111040	0
43	83.1189858	21.4392137	05h_32m_28.56s	+21d_26m_21.2s	512	1024	RA---SIN	DEC--SIN	256.5	512.5	83.1188366	21.4393526	-2.7777778450e-04	2.7777778450e-04	0.002558	2000	2111040	0
44	83.2490199	22.5168775	05h_32m_59.76s	+22d_31m_00.8s	512	1024	RA---SIN	DEC--SIN	256.5	512.5	83.2488696	22.5170165	-2.7777778450e-04	2.7777778450e-04	359.9748627	2000	2111040	0
45	83.2488919	22.2474331	05h_32m_59.73s	+22d_14m_50.8s	512	1024	RA---SIN	DEC--SIN	256.5	512.5	83.2487419	22.2475721	-2.7777778450e-04	2.7777778450e-04	359.9749113	2000	2111040	0
46	83.2487644	21.9779887	05h_32m_59.70s	+21d_58m_40.8s	512	1024	RA---SIN	DEC--SIN	256.5	512.5	83.2486147	21.9781277	-2.7777778450e-04	2.7777778450e-04	359.9749592	2000	2111040	0
47	83.2486373	21.7085443	05h_32m_59.67s	+21d_42m_30.8s	512	1024	RA---SIN	DEC--SIN	256.5	512.5	83.2484879	21.7086832	-2.7777778450e-04	2.7777778450e-04	359.9750064	2000	2111040	0
48	83.2485108	21.4390999	05h_32m_59.64s	+21d_26m_20.8s	512	1024	RA---SIN	DEC--SIN	256.5	512.5	83.2483617	21.4392388	-2.7777778450e-04	2.7777778450e-04	359.9750528	2000	2111040	0
49	83.375996	21.4924622	05h_33m_30.24s	+21d_29m_32.9s	512	1024	RA---SIN	DEC--SIN	256.5	512.5	83.3758468	21.4926011	-2.7777778450e-04	2.7777778450e-04	359.9863778	2000	2111040	0
50	83.3760653	21.7619066	05h_33m_30.26s	+21d_45m_42.9s	512	1024	RA---SIN	DEC--SIN	256.5	512.5	83.3759158	21.7620456	-2.7777778450e-04	2.7777778450e-04	359.9863524	2000	2111040	0
51	83.3761348	22.0313511	05h_33m_30.27s	+22d_01m_52.9s	512	1024	RA---SIN	DEC--SIN	256.5	512.5	83.375985	22.03149	-2.7777778450e-04	2.7777778450e-04	359.9863265	2000	2111040	0
52	83.3762046	22.3007955	05h_33m_30.29s	+22d_18m_02.9s	512	1024	RA---SIN	DEC--SIN	256.5	512.5	83.3760545	22.3009344	-2.7777778450e-04	2.7777778450e-04	359.9863003	2000	2111040	0
53	83.3762747	22.5702399	05h_33m_30.31s	+22d_34m_12.9s	512	1024	RA---SIN	DEC--SIN	256.5	512.5	83.3761243	22.5703789	-2.7777778450e-04	2.7777778450e-04	359.9862737	2000	2111040	0
54	83.5037204	22.5172804	05h_34m_00.89s	+22d_31m_02.2s	512	1024	RA---SIN	DEC--SIN	256.5	512.5	83.5035701	22.5174194	-2.7777778450e-04	2.7777778450e-04	359.9919135	2000	2111040	0
55	83.5036791	22.247836	05h_34m_00.88s	+22d_14m_52.2s	512	1024	RA---SIN	DEC--SIN	256.5	512.5	83.503529	22.2479749	-2.7777778450e-04	2.7777778450e-04	359.9919292	2000	2111040	0
56	83.5036379	21.9783916	05h_34m_00.87s	+21d_58m_42.2s	512	1024	RA---SIN	DEC--SIN	256.5	512.5	83.5034881	21.9785305	-2.7777778450e-04	2.7777778450e-04	359.9919446	2000	2111040	0
57	83.5035968	21.7089471	05h_34m_00.86s	+21d_42m_32.2s	512	1024	RA---SIN	DEC--SIN	256.5	512.5	83.5034473	21.709086	-2.7777778450e-04	2.7777778450e-04	359.9919597	2000	2111040	0
58	83.5035559	21.4395027	05h_34m_00.85s	+21d_26m_22.2s	512	1024	RA---SIN	DEC--SIN	256.5	512.5	83.5034067	21.4396416	-2.7777778450e-04	2.7777778450e-04	359.9919747	2000	2111040	0
59	83.6313612	21.4924512	05h_34m_31.53s	+21d_29m_32.8s	512	1024	RA---SIN	DEC--SIN	256.5	512.5	83.6312119	21.4925901	-2.7777778450e-04	2.7777778450e-04	359.9869087	2000	2111040	0
60	83.6314278	21.7618956	05h_34m_31.54s	+21d_45m_42.8s	512	1024	RA---SIN	DEC--SIN	256.5	512.5	83.6312782	21.7620346	-2.7777778450e-04	2.7777778450e-04	359.9868843	2000	2111040	0
61	83.6314946	22.0313401	05h_34m_31.56s	+22d_01m_52.8s	512	1024	RA---SIN	DEC--SIN	256.5	512.5	83.6313448	22.031479	-2.7777778450e-04	2.7777778450e-04	359.9868594	2000	2111040	0
62	83.6315617	22.3007845	05h_34m_31.57s	+22d_18m_02.8s	512	1024	RA---SIN	DEC--SIN	256.5	512.5	83.6314116	22.3009234	-2.7777778450e-04	2.7777778450e-04	359.9868342	2000	2111040	0
63	83.631629	22.570229	05h_34m_31.59s	+22d_34m_12.8s	512	1024	RA---SIN	DEC--SIN	256.5	512.5	83.6314786	22.5703679	-2.7777778450e-04	2.7777778450e-04	359.9868087	2000	2111040	0
64	83.7596328	22.5171554	05h_35m_02.31s	+22d_31m_01.8s	512	1024	RA---SIN	DEC--SIN	256.5	512.5	83.7594825	22.5172944	-2.7777778450e-04	2.7777778450e-04	359.9896056	2000	2111040	0
65	83.7595797	22.247711	05h_35m_02.30s	+22d_14m_51.8s	512	1024	RA---SIN	DEC--SIN	256.5	512.5	83.7594297	22.2478499	-2.7777778450e-04	2.7777778450e-04	359.9896257	2000	2111040	0
66	83.7595268	21.9782666	05h_35m_02.29s	+21d_58m_41.8s	512	1024	RA---SIN	DEC--SIN	256.5	512.5	83.7593771	21.9784055	-2.7777778450e-04	2.7777778450e-04	359.9896455	2000	2111040	0
67	83.7594741	21.7088221	05h_35m_02.27s	+21d_42m_31.8s	512	1024	RA---SIN	DEC--SIN	256.5	512.5	83.7593247	21.708961	-2.7777778450e-04	2.7777778450e-04	359.989665	2000	2111040	0
68	83.7594216	21.4393777	05h_35m_02.26s	+21d_26m_21.8s	512	1024	RA---SIN	DEC--SIN	256.5	512.5	83.7592725	21.4395166	-2.7777778450e-04	2.7777778450e-04	359.9896842	2000	2111040	0
69	83.8874221	21.4927762	05h_35m_32.98s	+21d_29m_34.0s	512	1024	RA---SIN	DEC--SIN	256.5	512.5	83.8872729	21.4929151	-2.7777778450e-04	2.7777778450e-04	359.9837704	2000	2111040	0
70	83.8875046	21.7622206	05h_35m_33.00s	+21d_45m_44.0s	512	1024	RA---SIN	DEC--SIN	256.5	512.5	83.8873551	21.7623595	-2.7777778450e-04	2.7777778450e-04	359.9837402	2000	2111040	0
71	83.8875873	22.031665	05h_35m_33.02s	+22d_01m_54.0s	512	1024	RA---SIN	DEC--SIN	256.5	512.5	83.8874376	22.0318039	-2.7777778450e-04	2.7777778450e-04	359.9837094	2000	2111040	0
72	83.8876704	22.3011095	05h_35m_33.04s	+22d_18m_04.0s	512	1024	RA---SIN	DEC--SIN	256.5	512.5	83.8875204	22.3012484	-2.7777778450e-04	2.7777778450e-04	359.9836781	2000	2111040	0
73	83.8877538	22.5705539	05h_35m_33.06s	+22d_34m_14.0s	512	1024	RA---SIN	DEC--SIN	256.5	512.5	83.8876035	22.5706928	-2.7777778450e-04	2.7777778450e-04	359.9836464	2000	2111040	0
74	84.0153521	22.5174405	05h_36m_03.68s	+22d_31m_02.8s	512	1024	RA---SIN	DEC--SIN	256.5	512.5	84.0152018	22.5175794	-2.7777778450e-04	2.7777778450e-04	359.985178	2000	2111040	0
75	84.0152765	22.247996	05h_36m_03.67s	+22d_14m_52.8s	512	1024	RA---SIN	DEC--SIN	256.5	512.5	84.0151265	22.248135	-2.7777778450e-04	2.7777778450e-04	359.9852067	2000	2111040	0
76	84.0152012	21.9785516	05h_36m_03.65s	+21d_58m_42.8s	512	1024	RA---SIN	DEC--SIN	256.5	512.5	84.0150515	21.9786905	-2.7777778450e-04	2.7777778450e-04	359.9852349	2000	2111040	0
77	84.0151262	21.7091072	05h_36m_03.63s	+21d_42m_32.8s	512	1024	RA---SIN	DEC--SIN	256.5	512.5	84.0149767	21.7092461	-2.7777778450e-04	2.7777778450e-04	359.9852627	2000	2111040	0
78	84.0150514	21.4396627	05h_36m_03.61s	+21d_26m_22.8s	512	1024	RA---SIN	DEC--SIN	256.5	512.5	84.0149023	21.4398016	-2.7777778450e-04	2.7777778450e-04	359.9852901	2000	2111040	0
79	84.1399964	22.5184533	05h_36m_33.60s	+22d_31m_06.4s	512	1024	RA---SIN	DEC--SIN	256.5	512.5	84.1398461	22.5185922	-2.7777778450e-04	2.7777778450e-04	359.9766172	2000	2111040	0
80	84.1398773	22.2490089	05h_36m_33.57s	+22d_14m_56.4s	512	1024	RA---SIN	DEC--SIN	256.5	512.5	84.1397273	22.2491478	-2.7777778450e-04	2.7777778450e-04	359.9766624	2000	2111040	0
81	84.1397587	21.9795645	05h_36m_33.54s	+21d_58m_46.4s	512	1024	RA---SIN	DEC--SIN	256.5	512.5	84.139609	21.9797034	-2.7777778450e-04	2.7777778450e-04	359.976707	2000	2111040	0
82	84.1396405	21.71012	05h_36m_33.51s	+21d_42m_36.4s	512	1024	RA---SIN	DEC--SIN	256.5	512.5	84.1394911	21.710259	-2.7777778450e-04	2.7777778450e-04	359.9767509	2000	2111040	0
83	84.1395228	21.4406756	05h_36m_33.49s	+21d_26m_26.4s	512	1024	RA---SIN	DEC--SIN	256.5	512.5	84.1393736	21.4408145	-2.7777778450e-04	2.7777778450e-04	359.976794	2000	2111040	0
84	83.1189349	22.5169914	05h_32m_28.54s	+22d_31m_01.2s	512	1024	RA---SIN	DEC--SIN	256.5	512.5	83.1187845	22.5171303	-2.7777778450e-04	2.7777778450e-04	0.0025775	2000	2111040	0
85	83.1189477	22.247547	05h_32m_28.55s	+22d_14m_51.2s	512	1024	RA---SIN	DEC--SIN	256.5	512.5	83.1187976	22.2476859	-2.7777778450e-04	2.7777778450e-04	0.0025725	2000	2111040	0
86	83.1189604	21.9781026	05h_32m_28.55s	+21d_58m_41.2s	512	1024	RA---SIN	DEC--SIN	256.5	512.5	83.1188107	21.9782414	-2.7777778450e-04	2.7777778450e-04	0.0025676	2000	2111040	0
87	83.1189731	21.7086581	05h_32m_28.55s	+21d_42m_31.2s	512	1024	RA---SIN	DEC--SIN	256.5	512.5	83.1188236	21.708797	-2.7777778450e-04	2.7777778450e-04	0.0025628	2000	2111040	0
88	83.1189858	21.4392137	05h_32m_28.56s	+21d_26m_21.2s	512	1024	RA---SIN	DEC--SIN	256.5	512.5	83.1188366	21.4393526	-2.7777778450e-04	2.7777778450e-04	0.002558	2000	2111040	0
89	83.2490199	22.5168775	05h_32m_59.76s	+22d_31m_00.8s	512	1024	RA---SIN	DEC--SIN	256.5	512.5	83.2488696	22.5170165	-2.7777778450e-04	2.7777778450e-04	359.9748627	2000	2111040	0
90	83.2488919	22.2474331	05h_32m_59.73s	+22d_14m_50.8s	512	1024	RA---SIN	DEC--SIN	256.5	512.5	83.2487419	22.2475721	-2.7777778450e-04	2.7777778450e-04	359.9749113	2000	2111040	0
91	83.2487644	21.9779887	05h_32m_59.70s	+21d_58m_40.8s	512	1024	RA---SIN	DEC--SIN	256.5	512.5	83.2486147	21.9781277	-2.7777778450e-04	2.7777778450e-04	359.9749592	2000	2111040	0
92	83.2486373	21.7085443	05h_32m_59.67s	+21d_42m_30.8s	512	1024	RA---SIN	DEC--SIN	256.5	512.5	83.2484879	21.7086832	-2.7777778450e-04	2.7777778450e-04	359.9750064	2000	2111040	0
93	83.2485108	21.4390999	05h_32m_59.64s	+21d_26m_20.8s	512	1024	RA---SIN	DEC--SIN	256.5	512.5	83.2483617	21.4392388	-2.7777778450e-04	2.7777778450e-04	359.9750528	2000	2111040	0
94	83.375996	21.4924622	05h_33m_30.24s	+21d_29m_32.9s	512	1024	RA---SIN	DEC--SIN	256.5	512.5	83.3758468	21.4926011	-2.7777778450e-04	2.7777778450e-04	359.9863778	2000	2111040	0
95	83.3760653	21.7619066	05h_33m_30.26s	+21d_45m_42.9s	512	1024	RA---SIN	DEC--SIN	256.5	512.5	83.3759158	21.7620456	-2.7777778450e-04	2.7777778450e-04	359.9863524	2000	2111040	0
96	83.3761348	22.0313511	05h_33m_30.27s	+22d_01m_52.9s	512	1024	RA---SIN	DEC--SIN	256.5	512.5	83.375985	22.03149	-2.7777778450e-04	2.7777778450e-04	359.9863265	2000	2111040	0
97	83.6314278	21.7618956	05h_34m_31.54s	+21d_45m_42.8s	512	1024	RA---SIN	DEC--SIN	256.5	512.5	83.6312782	21.7620346	-2.7777778450e-04	2.7777778450e-04	359.9868843	2000	2111040	0
98	83.6314946	22.0313401	05h_34m_31.56s	+22d_01m_52.8s	512	1024	RA---SIN	DEC--SIN	256.5	512.5	83.6313448	22.031479	-2.7777778450e-04	2.7777778450e-04	359.9868594	2000	2111040	0
99	83.6315617	22.3007845	05h_34m_31.57s	+22d_18m_02.8s	512	1024	RA---SIN	DEC--SIN	256.5	512.5	83.6314116	22.3009234	-2.7777778450e-04	2.7777778450e-04	359.9868342	2000	2111040	0
100	83.631629	22.570229	05h_34m_31.59s	+22d_34m_12.8s	512	1024	RA---SIN	DEC--SIN	256.5	512.5	83.6314786	22.5703679	-2.7777778450e-04	2.7777778450e-04	359.9868087	2000	2111040	0
101	83.7596328	22.5171554	05h_35m_02.31s	+22d_31m_01.8s	512	1024	RA---SIN	DEC--SIN	256.5	512.5	83.7594825	22.5172944	-2.7777778450e-04	2.7777778450e-04	359.9896056	2000	2111040	0
102	83.7595797	22.247711	05h_35m_02.30s	+22d_14m_51.8s	512	1024	RA---SIN	DEC--SIN	256.5	512.5	83.7594297	22.2478499	-2.7777778450e-04	2.7777778450e-04	359.9896257	2000	2111040	0
103	83.7595268	21.9782666	05h_35m_02.29s	+21d_58m_41.8s	512	1024	RA---SIN	DEC--SIN	256.5	512.5	83.7593771	21.9784055	-2.7777778450e-04	2.7777778450e-04	359.9896455	2000	2111040	0
104	83.7594741	21.7088221	05h_35m_02.27s	+21d_42m_31.8s	512	1024	RA---SIN	DEC--SIN	256.5	512.5	83.7593247	21.708961	-2.7777778450e-04	2.7777778450e-04	359.989665	2000	2111040	0
105	83.7594216	21.4393777	05h_35m_02.26s	+21d_26m_21.8s	512	1024	RA---SIN	DEC--SIN	256.5	512.5	83.7592725	21.4395166	-2.7777778450e-04	2.7777778450e-04	359.9896842	2000	2111040	0
106	83.8874221	21.4927762	05h_35m_32.98s	+21d_29m_34.0s	512	1024	RA---SIN	DEC--SIN	256.5	512.5	83.8872729	21.4929151	-2.7777778450e-04	2.7777778450e-04	359.9837704	2000	2111040	0
107	83.8875046	21.7622206	05h_35m_33.00s	+21d_45m_44.0s	512	1024	RA---SIN	DEC--SIN	256.5	512.5	83.8873551	21.7623595	-2.7777778450e-04	2.7777778450e-04	359.9837402	2000	2111040	0
108	83.8875873	22.031665	05h_35m_33.02s	+22d_01m_54.0s	512	1024	RA---SIN	DEC--SIN	256.5	512.5	83.8874376	22.0318039	-2.7777778450e-04	2.7777778450e-04	359.9837094	2000	2111040	0
109	83.8876704	22.3011095	05h_35m_33.04s	+22d_18m_04.0s	512	1024	RA---SIN	DEC--SIN	256.5	512.5	83.8875204	22.3012484	-2.7777778450e-04	2.7777778450e-04	359.9836781	2000	2111040	0
110	83.8877538	22.5705539	05h_35m_33.06s	+22d_34m_14.0s	512	1024	RA---SIN	DEC--SIN	256.5	512.5	83.8876035	22.5706928	-2.7777778450e-04	2.7777778450e-04	359.9836464	2000	2111040	0
111	84.0153521	22.5174405	05h_36m_03.68s	+22d_31m_02.8s	512	1024	RA---SIN	DEC--SIN	256.5	512.5	84.0152018	22.5175794	-2.7777778450e-04	2.7777778450e-04	359.985178	2000	2111040	0
112	84.0152765	22.247996	05h_36m_03.67s	+22d_14m_52.8s	512	1024	RA---SIN	DEC--SIN	256.5	512.5	84.0151265	22.248135	-2.7777778450e-04	2.7777778450e-04	359.9852067	2000	2111040	0
113	84.0152012	21.9785516	05h_36m_03.65s	+21d_58m_42.8s	512	1024	RA---SIN	DEC--SIN	256.5	512.5	84.0150515	21.9786905	-2.7777778450e-04	2.7777778450e-04	359.9852349	2000	2111040	0
114	84.0151262	21.7091072	05h_36m_03.63s	+21d_42m_32.8s	512	1024	RA---SIN	DEC--SIN	256.5	512.5	84.0149767	21.7092461	-2.7777778450e-04	2.7777778450e-04	359.9852627	2000	2111040	0
115	84.0150514	21.4396627	05h_36m_03.61s	+21d_26m_22.8s	512	1024	RA---SIN	DEC--SIN	256.5	512.5	84.0149023	21.4398016	-2.7777778450e-04	2.7777778450e-04	359.9852901	2000	2111040	0
116	84.1399964	22.5184533	05h_36m_33.60s	+22d_31m_06.4s	512	1024	RA---SIN	DEC--SIN	256.5	512.5	84.1398461	22.5185922	-2.7777778450e-04	2.7777778450e-04	359.9766172	2000	2111040	0
117	84.1398773	22.2490089	05h_36m_33.57s	+22d_14m_56.4s	512	1024	RA---SIN	DEC--SIN	256.5	512.5	84.1397273	22.2491478	-2.7777778450e-04	2.7777778450e-04	359.9766624	2000	2111040	0
118	84.1397587	21.9795645	05h_36m_33.54s	+21d_58m_46.4s	512	1024	RA---SIN	DEC--SIN	256.5	512.5	84.139609	21.9797034	-2.7777778450e-04	2.7777778450e-04	359.976707	2000	2111040	0
119	84.1396405	21.71012	05h_36m_33.51s	+21d_42m_36.4s	512	1024	RA---SIN	DEC--SIN	256.5	512.5	84.1394911	21.710259	-2.7777778450e-04	2.7777778450e-04	359.9767509	2000	2111040	0
120	84.1395228	21.4406756	05h_36m_33.49s	+21d_26m_26.4s	512	1024	RA---SIN	DEC--SIN	256.5	512.5	84.1393736	21.4408145	-2.7777778450e-04	2.7777778450e-04	359.976794	2000	2111040	0
121	83.1189349	22.5169914	05h_32m_28.54s	+22d_31m_01.2s	512	1024	RA---SIN	DEC--SIN	256.5	512.5	83.1187845	22.5171303	-2.7777778450e-04	2.7777778450e-04	0.0025775	2000	2111040	0
122	83.1189477	22.247547	05h_32m_28.55s	+22d_14m_51.2s	512	1024	RA---SIN	DEC--SIN	256.5	512.5	83.1187976	22.2476859	-2.7777778450e-04	2.7777778450e-04	0.0025725	2000	2111040	0
123	83.1189604	21.9781026	05h_32m_28.55s	+21d_58m_41.2s	512	1024	RA---SIN	DEC--SIN	256.5	512.5	83.1188107	21.9782414	-2.7777778450e-04	2.7777778450e-04	0.0025676	2000	2111040	0
124	83.1189731	21.7086581	05h_32m_28.55s	+21d_42m_31.2s	512	1024	RA---SIN	DEC--SIN	256.5	512.5	83.1188236	21.708797	-2.7777778450e-04	2.7777778450e-04	0.0025628	2000	2111040	0
125	83.1189858	21.4392137	05h_32m_28.56s	+21d_26m_21.2s	512	1024	RA---SIN	DEC--SIN	256.5	512.5	83.1188366	21.4393526	-2.7777778450e-04	2.7777778450e-04	0.002558	2000	2111040	0
126	83.2490199	22.5168775	05h_32m_59.76s	+22d_31m_00.8s	512	1024	RA---SIN	DEC--SIN	256.5	512.5	83.2488696	22.5170165	-2.7777778450e-04	2.7777778450e-04	359.9748627	2000	2111040	0
127	83.3762046	22.3007955	05h_33m_30.29s	+22d_18m_02.9s	512	1024	RA---SIN	DEC--SIN	256.5	512.5	83.3760545	22.3009344	-2.7777778450e-04	2.7777778450e-04	359.9863003	2000	2111040	0
128	83.3762747	22.5702399	05h_33m_30.31s	+22d_34m_12.9s	512	1024	RA---SIN	DEC--SIN	256.5	512.5	83.3761243	22.5703789	-2.7777778450e-04	2.7777778450e-04	359.9862737	2000	2111040	0
129	83.5037204	22.5172804	05h_34m_00.89s	+22d_31m_02.2s	512	1024	RA---SIN	DEC--SIN	256.5	512.5	83.5035701	22.5174194	-2.7777778450e-04	2.7777778450e-04	359.9919135	2000	2111040	0
130	83.5036791	22.247836	05h_34m_00.88s	+22d_14m_52.2s	512	1024	RA---SIN	DEC--SIN	256.5	512.5	83.503529	22.2479749	-2.7777778450e-04	2.7777778450e-04	359.9919292	2000	2111040	0
131	83.5036379	21.9783916	05h_34m_00.87s	+21d_58m_42.2s	512	1024	RA---SIN	DEC--SIN	256.5	512.5	83.5034881	21.9785305	-2.7777778450e-04	2.7777778450e-04	359.9919446	2000	2111040	0
132	83.5035968	21.7089471	05h_34m_00.86s	+21d_42m_32.2s	512	1024	RA---SIN	DEC--SIN	256.5	512.5	83.5034473	21.709086	-2.7777778450e-04	2.7777778450e-04	359.9919597	2000	2111040	0
133	83.5035559	21.4395027	05h_34m_00.85s	+21d_26m_22.2s	512	1024	RA---SIN	DEC--SIN	256.5	512.5	83.5034067	21.4396416	-2.7777778450e-04	2.7777778450e-04	359.9919747	2000	2111040	0
134	83.6313612	21.4924512	05h_34m_31.53s	+21d_29m_32.8s	512	1024	RA---SIN	DEC--SIN	256.5	512.5	83.6312119	21.4925901	-2.7777778450e-04	2.7777778450e-04	359.9869087	2000	2111040	0
0	83.2488919	22.2474331	05h_32m_59.73s	+22d_14m_50.8s	512	1024	RA---SIN	DEC--SIN	256.5	512.5	83.2487419	22.2475721	-2.7777778450e-04	2.7777778450e-04	359.9749113	2000	2111040	0
1	83.2487644	21.9779887	05h_32m_59.70s	+21d_58m_40.8s	512	1024	RA---SIN	DEC--SIN	256.5	512.5	83.2486147	21.9781277	-2.7777778450e-04	2.7777778450e-04	359.9749592	2000	2111040	0
2	83.2486373	21.7085443	05h_32m_59.67s	+21d_42m_30.8s	512	1024	RA---SIN	DEC--SIN	256.5	512.5	83.2484879	21.7086832	-2.7777778450e-04	2.7777778450e-04	359.9750064	2000	2111040	0
3	83.2485108	21.4390999	05h_32m_59.64s	+21d_26m_20.8s	512	1024	RA---SIN	DEC--SIN	256.5	512.5	83.2483617	21.4392388	-2.7777778450e-04	2.7777778450e-04	359.9750528	2000	2111040	0
4	83.375996	21.4924622	05h_33m_30.24s	+21d_29m_32.9s	512	1024	RA---SIN	DEC--SIN	256.5	512.5	83.3758468	21.4926011	-2.7777778450e-04	2.7777778450e-04	359.9863778	2000	2111040	0
5	83.3760653	21.7619066	05h_33m_30.26s	+21d_45m_42.9s	512	1024	RA---SIN	DEC--SIN	256.5	512.5	83.3759158	21.7620456	-2.7777778450e-04	2.7777778450e-04	359.9863524	2000	2111040	0
6	83.3761348	22.0313511	05h_33m_30.27s	+22d_01m_52.9s	512	1024	RA---SIN	DEC--SIN	256.5	512.5	83.375985	22.03149	-2.7777778450e-04	2.7777778450e-04	359.9863265	2000	2111040	0
7	83.3762046	22.3007955	05h_33m_30.29s	+22d_18m_02.9s	512	1024	RA---SIN	DEC--SIN	256.5	512.5	83.3760545	22.3009344	-2.7777778450e-04	2.7777778450e-04	359.9863003	2000	2111040	0
8	83.3762747	22.5702399	05h_33m_30.31s	+22d_34m_12.9s	512	1024	RA---SIN	DEC--SIN	256.5	512.5	83.3761243	22.5703789	-2.7777778450e-04	2.7777778450e-04	359.9862737	2000	2111040	0
9	83.5037204	22.5172804	05h_34m_00.89s	+22d_31m_02.2s	512	1024	RA---SIN	DEC--SIN	256.5	512.5	83.5035701	22.5174194	-2.7777778450e-04	2.7777778450e-04	359.9919135	2000	2111040	0
10	83.5036791	22.247836	05h_34m_00.88s	+22d_14m_52.2s	512	1024	RA---SIN	DEC--SIN	256.5	512.5	83.503529	22.2479749	-2.7777778450e-04	2.7777778450e-04	359.9919292	2000	2111040	0
11	83.5036379	21.9783916	05h_34m_00.87s	+21d_58m_42.2s	512	1024	RA---SIN	DEC--SIN	256.5	512.5	83.5034881	21.9785305	-2.7777778450e-04	2.7777778450e-04	359.9919446	2000	2111040	0
12	83.5035968	21.7089471	05h_34m_00.86s	+21d_42m_32.2s	512	1024	RA---SIN	DEC--SIN	256.5	512.5	83.5034473	21.709086	-2.7777778450e-04	2.7777778450e-04	359.9919597	2000	2111040	0
13	83.5035559	21.4395027	05h_34m_00.85s	+21d_26m_22.2s	512	1024	RA---SIN	DEC--SIN	256.5	512.5	83.5034067	21.4396416	-2.7777778450e-04	2.7777778450e-04	359.9919747	2000	2111040	0
14	83.6313612	21.4924512	05h_34m_31.53s	+21d_29m_32.8s	512	1024	RA---SIN	DEC--SIN	256.5	512.5	83.6312119	21.4925901	-2.7777778450e-04	2.7777778450e-04	359.9869087	2000	2111040	0
15	83.6314278	21.7618956	05h_34m_31.54s	+21d_45m_42.8s	512	1024	RA---SIN	DEC--SIN	256.5	512.5	83.6312782	21.7620346	-2.7777778450e-04	2.7777778450e-04	359.9868843	2000	2111040	0
16	83.6314946	22.0313401	05h_34m_31.56s	+22d_01m_52.8s	512	1024	RA---SIN	DEC--SIN	256.5	512.5	83.6313448	22.031479	-2.7777778450e-04	2.7777778450e-04	359.9868594	2000	2111040	0
17	83.6315617	22.3007845	05h_34m_31.57s	+22d_18m_02.8s	512	1024	RA---SIN	DEC--SIN	256.5	512.5	83.6314116	22.3009234	-2.7777778450e-04	2.7777778450e-04	359.9868342	2000	2111040	0
18	83.631629	22.570229	05h_34m_31.59s	+22d_34m_12.8s	512	1024	RA---SIN	DEC--SIN	256.5	512.5	83.6314786	22.5703679	-2.7777778450e-04	2.7777778450e-04	359.9868087	2000	2111040	0
19	83.7596328	22.5171554	05h_35m_02.31s	+22d_31m_01.8s	512	1024	RA---SIN	DEC--SIN	256.5	512.5	83.7594825	22.5172944	-2.7777778450e-04	2.7777778450e-04	359.9896056	2000	2111040	0
20	83.7595797	22.247711	05h_35m_02.30s	+22d_14m_51.8s	512	1024	RA---SIN	DEC--SIN	256.5	512.5	83.7594297	22.2478499	-2.7777778450e-04	2.7777778450e-04	359.9896257	2000	2111040	0
21	83.7595268	21.9782666	05h_35m_02.29s	+21d_58m_41.8s	512	1024	RA---SIN	DEC--SIN	256.5	512.5	83.7593771	21.9784055	-2.7777778450e-04	2.7777778450e-04	359.9896455	2000	2111040	0
22	83.7594741	21.7088221	05h_35m_02.27s	+21d_42m_31.8s	512	1024	RA---SIN	DEC--SIN	256.5	512.5	83.7593247	21.708961	-2.7777778450e-04	2.7777778450e-04	359.989665	2000	2111040	0
23	83.7594216	21.4393777	05h_35m_02.26s	+21d_26m_21.8s	512	1024	RA---SIN	DEC--SIN	256.5	512.5	83.7592725	21.4395166	-2.7777778450e-04	2.7777778450e-04	359.9896842	2000	2111040	0
24	83.8874221	21.4927762	05h_35m_32.98s	+21d_29m_34.0s	512	1024	RA---SIN	DEC--SIN	256.5	512.5	83.8872729	21.4929151	-2.7777778450e-04	2.7777778450e-04	359.9837704	2000	2111040	0
25	83.8875046	21.7622206	05h_35m_33.00s	+21d_45m_44.0s	512	1024	RA---SIN	DEC--SIN	256.5	512.5	83.8873551	21.7623595	-2.7777778450e-04	2.7777778450e-04	359.9837402	2000	2111040	0
26	83.8875873	22.031665	05h_35m_33.02s	+22d_01m_54.0s	512	1024	RA---SIN	DEC--SIN	256.5	512.5	83.8874376	22.0318039	-2.7777778450e-04	2.7777778450e-04	359.9837094	2000	2111040	0
27	83.8876704	22.3011095	05h_35m_33.04s	+22d_18m_04.0s	512	1024	RA---SIN	DEC--SIN	256.5	512.5	83.8875204	22.3012484	-2.7777778450e-04	2.7777778450e-04	359.9836781	2000	2111040	0
28	83.8877538	22.5705539	05h_35m_33.06s	+22d_34m_14.0s	512	1024	RA---SIN	DEC--SIN	256.5	512.5	83.8876035	22.5706928	-2.7777778450e-04	2.7777778450e-04	359.9836464	2000	2111040	0
29	84.0153521	22.5174405	05h_36m_03.68s	+22d_31m_02.8s	512	1024	RA---SIN	DEC--SIN	256.5	512.5	84.0152018	22.5175794	-2.7777778450e-04	2.7777778450e-04	359.985178	2000	2111040	0
30	84.0152765	22.247996	05h_36m_03.67s	+22d_14m_52.8s	512	1024	RA---SIN	DEC--SIN	256.5	512.5	84.0151265	22.248135	-2.7777778450e-04	2.7777778450e-04	359.9852067	2000	2111040	0
31	84.0152012	21.9785516	05h_36m_03.65s	+21d_58m_42.8s	512	1024	RA---SIN	DEC--SIN	256.5	512.5	84.0150515	21.9786905	-2.7777778450e-04	2.7777778450e-04	359.9852349	2000	2111040	0
32	84.0151262	21.7091072	05h_36m_03.63s	+21d_42m_32.8s	512	1024	RA---SIN	DEC--SIN	256.5	512.5	84.0149767	21.7092461	-2.7777778450e-04	2.7777778450e-04	359.9852627	2000	2111040	0
33	84.0150514	21.4396627	05h_36m_03.61s	+21d_26m_22.8s	512	1024	RA---SIN	DEC--SIN	256.5	512.5	84.0149023	21.4398016	-2.7777778450e-04	2.7777778450e-04	359.9852901	2000	2111040	0
34	84.1399964	22.5184533	05h_36m_33.60s	+22d_31m_06.4s	512	1024	RA---SIN	DEC--SIN	256.5	512.5	84.1398461	22.5185922	-2.7777778450e-04	2.7777778450e-04	359.9766172	2000	2111040	0
35	84.1398773	22.2490089	05h_36m_33.57s	+22d_14m_56.4s	512	1024	RA---SIN	DEC--SIN	256.5	512.5	84.1397273	22.2491478	-2.7777778450e-04	2.7777778450e-04	359.9766624	2000	2111040	0
36	84.1397587	21.9795645	05h_36m_33.54s	+21d_58m_46.4s	512	1024	RA---SIN	DEC--SIN	256.5	512.5	84.139609	21.9797034	-2.7777778450e-04	2.7777778450e-04	359.976707	2000	2111040	0
37	84.1396405	21.71012	05h_36m_33.51s	+21d_42m_36.4s	512	1024	RA---SIN	DEC--SIN	256.5	512.5	84.1394911	21.710259	-2.7777778450e-04	2.7777778450e-04	359.9767509	2000	2111040	0
38	84.1395228	21.4406756	05h_36m_33.49s	+21d_26m_26.4s	512	1024	RA---SIN	DEC--SIN	256.5	512.5	84.1393736	21.4408145	-2.7777778450e-04	2.7777778450e-04	359.976794	2000	2111040	0
39	83.1189349	22.5169914	05h_32m_28.54s	+22d_31m_01.2s	512	1024	RA---SIN	DEC--SIN	256.5	512.5	83.1187845	22.5171303	-2.7777778450e-04	2.7777778450e-04	0.0025775	2000	2111040	0
40	83.1189477	22.247547	05h_32m_28.55s	+22d_14m_51.2s	512	1024	RA---SIN	DEC--SIN	256.5	512.5	83.1187976	22.2476859	-2.7777778450e-04	2.7777778450e-04	0.0025725	2000	2111040	0
41	83.1189604	21.9781026	05h_32m_28.55s	+21d_58m_41.2s	512	1024	RA---SIN	DEC--SIN	256.5	512.5	83.1188107	21.9782414	-2.7777778450e-04	2.7777778450e-04	0.0025676	2000	2111040	0
42	83.1189731	21.7086581	05h_32m_28.55s	+21d_42m_31.2s	512	1024	RA---SIN	DEC--SIN	256.5	512.5	83.1188236	21.708797	-2.7777778450e-04	2.7777778450e-04	0.0025628	2000	2111040	0
43	83.1189858	21.4392137	05h_32m_28.56s	+21d_26m_21.2s	512	1024	RA---SIN	DEC--SIN	256.5	512.5	83.1188366	21.4393526	-2.7777778450e-04	2.7777778450e-04	0.002558	2000	2111040	0
44	83.2490199	22.5168775	05h_32m_59.76s	+22d_31m_00.8s	512	1024	RA---SIN	DEC--SIN	256.5	512.5	83.2488696	22.5170165	-2.7777778450e-04	2.7777778450e-04	359.9748627	2000	2111040	0
45	83.2488919	22.2474331	05h_32m_59.73s	+22d_14m_50.8s	512	1024	RA---SIN	DEC--SIN	256.5	512.5	83.2487419	22.2475721	-2.7777778450e-04	2.7777778450e-04	359.9749113	2000	2111040	0
46	83.2487644	21.9779887	05h_32m_59.70s	+21d_58m_40.8s	512	1024	RA---SIN	DEC--SIN	256.5	512.5	83.2486147	21.9781277	-2.7777778450e-04	2.7777778450e-04	359.9749592	2000	2111040	0
47	83.2486373	21.7085443	05h_32m_59.67s	+21d_42m_30.8s	512	1024	RA---SIN	DEC--SIN	256.5	512.5	83.2484879	21.7086832	-2.7777778450e-04	2.7777778450e-04	359.9750064	2000	2111040	0
48	83.2485108	21.4390999	05h_32m_59.64s	+21d_26m_20.8s	512	1024	RA---SIN	DEC--SIN	256.5	512.5	83.2483617	21.4392388	-2.7777778450e-04	2.7777778450e-04	359.9750528	2000	2111040	0
49	83.375996	21.4924622	05h_33m_30.24s	+21d_29m_32.9s	512	1024	RA---SIN	DEC--SIN	256.5	512.5	83.3758468	21.4926011	-2.7777778450e-04	2.7777778450e-04	359.9863778	2000	2111040	0
50	83.3760653	21.7619066	05h_33m_30.26s	+21d_45m_42.9s	512	1024	RA---SIN	DEC--SIN	256.5	512.5	83.3759158	21.7620456	-2.7777778450e-04	2.7777778450e-04	359.9863524	2000	2111040	0
51	83.3761348	22.0313511	05h_33m_30.27s	+22d_01m_52.9s	512	1024	RA---SIN	DEC--SIN	256.5	512.5	83.375985	22.03149	-2.7777778450e-04	2.7777778450e-04	359.9863265	2000	2111040	0
52	83.3762046	22.3007955	05h_33m_30.29s	+22d_18m_02.9s	512	1024	RA---SIN	DEC--SIN	256.5	512.5	83.3760545	22.3009344	-2.7777778450e-04	2.7777778450e-04	359.9863003	2000	2111040	0
53	83.3762747	22.5702399	05h_33m_30.31s	+22d_34m_12.9s	512	1024	RA---SIN	DEC--SIN	256.5	512.5	83.3761243	22.5703789	-2.7777778450e-04	2.7777778450e-04	359.9862737	2000	2111040	0
54	83.5037204	22.5172804	05h_34m_00.89s	+22d_31m_02.2s	512	1024	RA---SIN	DEC--SIN	256.5	512.5	83.5035701	22.5174194	-2.7777778450e-04	2.7777778450e-04	359.9919135	2000	2111040	0
55	83.5036791	22.247836	05h_34m_00.88s	+22d_14m_52.2s	512	1024	RA---SIN	DEC--SIN	256.5	512.5	83.503529	22.2479749	-2.7777778450e-04	2.7777778450e-04	359.9919292	2000	2111040	0
56	83.5036379	21.9783916	05h_34m_00.87s	+21d_58m_42.2s	512	1024	RA---SIN	DEC--SIN	256.5	512.5	83.5034881	21.9785305	-2.7777778450e-04	2.7777778450e-04	359.9919446	2000	2111040	0
57	83.5035968	21.7089471	05h_34m_00.86s	+21d_42m_32.2s	512	1024	RA---SIN	DEC--SIN	256.5	512.5	83.5034473	21.709086	-2.7777778450e-04	2.7777778450e-04	359.9919597	2000	2111040	0
58	83.5035559	21.4395027	05h_34m_00.85s	+21d_26m_22.2s	512	1024	RA---SIN	DEC--SIN	256.5	512.5	83.5034067	21.4396416	-2.7777778450e-04	2.7777778450e-04	359.9919747	2000	2111040	0
59	83.6313612	21.4924512	05h_34m_31.53s	+21d_29m_32.8s	512	1024	RA---SIN	DEC--SIN	256.5	512.5	83.6312119	21.4925901	-2.7777778450e-04	2.7777778450e-04	359.9869087	2000	2111040	0
60	83.6314278	21.7618956	05h_34m_31.54s	+21d_45m_42.8s	512	1024	RA---SIN	DEC--SIN	256.5	512.5	83.6312782	21.7620346	-2.7777778450e-04	2.7777778450e-04	359.9868843	2000	2111040	0
61	83.6314946	22.0313401	05h_34m_31.56s	+22d_01m_52.8s	512	1024	RA---SIN	DEC--SIN	256.5	512.5	83.6313448	22.031479	-2.7777778450e-04	2.7777778450e-04	359.9868594	2000	2111040	0
62	83.6315617	22.3007845	05h_34m_31.57s	+22d_18m_02.8s	512	1024	RA---SIN	DEC--SIN	256.5	512.5	83.6314116	22.3009234	-2.7777778450e-04	2.7777778450e-04	359.9868342	2000	2111040	0
63	83.631629	22.570229	05h_34m_31.59s	+22d_34m_12.8s	512	1024	RA---SIN	DEC--SIN	256.5	512.5	83.6314786	22.5703679	-2.7777778450e-04	2.7777778450e-04	359.9868087	2000	2111040	0
64	83.7596328	22.5171554	05h_35m_02.31s	+22d_31m_01.8s	512	1024	RA---SIN	DEC--SIN	256.5	512.5	83.7594825	22.5172944	-2.7777778450e-04	2.7777778450e-04	359.9896056	2000	2111040	0
65	83.7595797	22.247711	05h_35m_02.30s	+22d_14m_51.8s	512	1024	RA---SIN	DEC--SIN	256.5	512.5	83.7594297	22.2478499	-2.7777778450e-04	2.7777778450e-04	359.9896257	2000	2111040	0
66	83.7595268	21.9782666	05h_35m_02.29s	+21d_58m_41.8s	512	1024	RA---SIN	DEC--SIN	256.5	512.5	83.7593771	21.9784055	-2.7777778450e-04	2.7777778450e-04	359.9896455	2000	2111040	0
67	83.7594741	21.7088221	05h_35m_02.27s	+21d_42m_31.8s	512	1024	RA---SIN	DEC--SIN	256.5	512.5	83.7593247	21.708961	-2.7777778450e-04	2.7777778450e-04	359.989665	2000	2111040	0
68	83.7594216	21.4393777	05h_35m_02.26s	+21d_26m_21.8s	512	1024	RA---SIN	DEC--SIN	256.5	512.5	83.7592725	21.4395166	-2.7777778450e-04	2.7777778450e-04	359.9896842	2000	2111040	0
69	83.8874221	21.4927762	05h_35m_32.98s	+21d_29m_34.0s	512	1024	RA---SIN	DEC--SIN	256.5	512.5	83.8872729	21.4929151	-2.7777778450e-04	2.7777778450e-04	359.9837704	2000	2111040	0
70	83.8875046	21.7622206	05h_35m_33.00s	+21d_45m_44.0s	512	1024	RA---SIN	DEC--SIN	256.5	512.5	83.8873551	21.7623595	-2.7777778450e-04	2.7777778450e-04	359.9837402	2000	2111040	0
71	83.8875873	22.031665	05h_35m_33.02s	+22d_01m_54.0s	512	1024	RA---SIN	DEC--SIN	256.5	512.5	83.8874376	22.0318039	-2.7777778450e-04	2.7777778450e-04	359.9837094	2000	2111040	0
72	83.8876704	22.3011095	05h_35m_33.04s	+22d_18m_04.0s	512	1024	RA---SIN	DEC--SIN	256.5	512.5	83.8875204	22.3012484	-2.7777778450e-04	2.7777778450e-04	359.9836781	2000	2111040	0
73	83.8877538	22.5705539	05h_35m_33.06s	+22d_34m_14.0s	512	1024	RA---SIN	DEC--SIN	256.5	512.5	83.8876035	22.5706928	-2.7777778450e-04	2.7777778450e-04	359.9836464	2000	2111040	0
74	84.0153521	22.5174405	05h_36m_03.68s	+22d_31m_02.8s	512	1024	RA---SIN	DEC--SIN	256.5	512.5	84.0152018	22.5175794	-2.7777778450e-04	2.7777778450e-04	359.985178	2000	2111040	0
75	84.0152765	22.247996	05h_36m_03.67s	+22d_14m_52.8s	512	1024	RA---SIN	DEC--SIN	256.5	512.5	84.0151265	22.248135	-2.7777778450e-04	2.7777778450e-04	359.9852067	2000	2111040	0
76	84.0152012	21.9785516	05h_36m_03.65s	+21d_58m_42.8s	512	1024	RA---SIN	DEC--SIN	256.5	512.5	84.0150515	21.9786905	-2.7777778450e-04	2.7777778450e-04	359.9852349	2000	2111040	0
77	84.0151262	21.7091072	05h_36m_03.63s	+21d_42m_32.8s	512	1024	RA---SIN	DEC--SIN	256.5	512.5	84.0149767	21.7092461	-2.7777778450e-04	2.7777778450e-04	359.9852627	2000	2111040	0
78	84.0150514	21.4396627	05h_36m_03.61s	+21d_26m_22.8s	512	1024	RA---SIN	DEC--SIN	256.5	512.5	84.0149023	21.4398016	-2.7777778450e-04	2.7777778450e-04	359.9852901	2000	2111040	0
79	84.1399964	22.5184533	05h_36m_33.60s	+22d_31m_06.4s	512	1024	RA---SIN	DEC--SIN	256.5	512.5	84.1398461	22.5185922	-2.7777778450e-04	2.7777778450e-04	359.9766172	2000	2111040	0
80	84.1398773	22.2490089	05h_36m_33.57s	+22d_14m_56.4s	512	1024	RA---SIN	DEC--SIN	256.5	512.5	84.1397273	22.2491478	-2.7777778450e-04	2.7777778450e-04	359.9766624	2000	2111040	0
81	84.1397587	21.9795645	05h_36m_33.54s	+21d_58m_46.4s	512	1024	RA---SIN	DEC--SIN	256.5	512.5	84.139609	21.9797034	-2.7777778450e-04	2.7777778450e-04	359.976707	2000	2111040	0
82	84.1396405	21.71012	05h_36m_33.51s	+21d_42m_36.4s	512	1024	RA---SIN	DEC--SIN	256.5	512.5	84.1394911	21.710259	-2.7777778450e-04	2.7777778450e-04	359.9767509	2000	2111040	0
83	84.1395228	21.4406756	05h_36m_33.49s	+21d_26m_26.4s	512	1024	RA---SIN	DEC--SIN	256.5	512.5	84.1393736	21.4408145	-2.7777778450e-04	2.7777778450e-04	359.976794	2000	2111040	0
84	83.1189349	22.5169914	05h_32m_28.54s	+22d_31m_01.2s	512	1024	RA---SIN	DEC--SIN	256.5	512.5	83.1187845	22.5171303	-2.7777778450e-04	2.7777778450e-04	0.0025775	2000	2111040	0
85	83.1189477	22.247547	05h_32m_28.55s	+22d_14m_51.2s	512	1024	RA---SIN	DEC--SIN	256.5	512.5	83.1187976	22.2476859	-2.7777778450e-04	2.7777778450e-04	0.0025725	2000	2111040	0
86	83.1189604	21.9781026	05h_32m_28.55s	+21d_58m_41.2s	512	1024	RA---SIN	DEC--SIN	256.5	512.5	83.1188107	21.9782414	-2.7777778450e-04	2.7777778450e-04	0.0025676	2000	2111040	0
87	83.1189731	21.7086581	05h_32m_28.55s	+21d_42m_31.2s	512	1024	RA---SIN	DEC--SIN	256.5	512.5	83.1188236	21.708797	-2.7777778450e-04	2.7777778450e-04	0.0025628	2000	2111040	0
88	83.1189858	21.4392137	05h_32m_28.56s	+21d_26m_21.2s	512	1024	RA---SIN	DEC--SIN	256.5	512.5	83.1188366	21.4393526	-2.7777778450e-04	2.7777778450e-04	0.002558	2000	2111040	0
89	83.2490199	22.5168775	05h_32m_59.76s	+22d_31m_00.8s	512	1024	RA---SIN	DEC--SIN	256.5	512.5	83.2488696	22.5170165	-2.7777778450e-04	2.7777778450e-04	359.9748627	2000	2111040	0
90	83.2488919	22.2474331	05h_32m_59.73s	+22d_14m_50.8s	512	1024	RA---SIN	DEC--SIN	256.5	512.5	83.2487419	22.2475721	-2.7777778450e-04	2.7777778450e-04	359.9749113	2000	2111040	0
91	83.2487644	21.9779887	05h_32m_59.70s	+21d_58m_40.8s	512	1024	RA---SIN	DEC--SIN	256.5	512.5	83.2486147	21.9781277	-2.7777778450e-04	2.7777778450e-04	359.9749592	2000	2111040	0
92	83.2486373	21.7085443	05h_32m_59.67s	+21d_42m_30.8s	512	1024	RA---SIN	DEC--SIN	256.5	512.5	83.2484879	21.7086832	-2.7777778450e-04	2.7777778450e-04	359.9750064	2000	2111040	0
93	83.2485108	21.4390999	05h_32m_59.64s	+21d_26m_20.8s	512	1024	RA---SIN	DEC--SIN	256.5	512.5	83.2483617	21.4392388	-2.7777778450e-04	2.7777778450e-04	359.9750528	2000	2111040	0
94	83.375996	21.4924622	05h_33m_30.24s	+21d_29m_32.9s	512	1024	RA---SIN	DEC--SIN	256.5	512.5	83.3758468	21.4926011	-2.7777778450e-04	2.7777778450e-04	359.9863778	2000	2111040	0
95	83.3760653	21.7619066	05h_33m_30.26s	+21d_45m_42.9s	512	1024	RA---SIN	DEC--SIN	256.5	512.5	83.3759158	21.7620456	-2.7777778450e-04	2.7777778450e-04	359.9863524	2000	2111040	0
96	83.3761348	22.0313511	05h_33m_30.27s	+22d_01m_52.9s	512	1024	RA---SIN	DEC--SIN	256.5	512.5	83.375985	22.03149	-2.7777778450e-04	2.7777778450e-04	359.9863265	2000	2111040	0
97	83.6314278	21.7618956	05h_34m_31.54s	+21d_45m_42.8s	512	1024	RA---SIN	DEC--SIN	256.5	512.5	83.6312782	21.7620346	-2.7777778450e-04	2.7777778450e-04	359.9868843	2000	2111040	0
98	83.6314946	22.0313401	05h_34m_31.56s	+22d_01m_52.8s	512	1024	RA---SIN	DEC--SIN	256.5	512.5	83.6313448	22.031479	-2.7777778450e-04	2.7777778450e-04	359.9868594	2000	2111040	0
99	83.6315617	22.3007845	05h_34m_31.57s	+22d_18m_02.8s	512	1024	RA---SIN	DEC--SIN	256.5	512.5	83.6314116	22.3009234	-2.7777778450e-04	2.7777778450e-04	359.9868342	2000	2111040	0
100	83.631629	22.570229	05h_34m_31.59s	+22d_34m_12.8s	512	1024	RA---SIN	DEC--SIN	256.5	512.5	83.6314786	22.5703679	-2.7777778450e-04	2.7777778450e-04	359.9868087	2000	2111040	0
101	83.7596328	22.5171554	05h_35m_02.31s	+22d_31m_01.8s	512	1024	RA---SIN	DEC--SIN	256.5	512.5	83.7594825	22.5172944	-2.7777778450e-04	2.7777778450e-04	359.9896056	2000	2111040	0
102	83.7595797	22.247711	05h_35m_02.30s	+22d_14m_51.8s	512	1024	RA---SIN	DEC--SIN	256.5	512.5	83.7594297	22.2478499	-2.7777778450e-04	2.7777778450e-04	359.9896257	2000	2111040	0
103	83.7595268	21.9782666	05h_35m_02.29s	+21d_58m_41.8s	512	1024	RA---SIN	DEC--SIN	256.5	512.5	83.7593771	21.9784055	-2.7777778450e-04	2.7777778450e-04	359.9896455	2000	2111040	0
104	83.7594741	21.7088221	05h_35m_02.27s	+21d_42m_31.8s	512	1024	RA---SIN	DEC--SIN	256.5	512.5	83.7593247	21.708961	-2.7777778450e-04	2.7777778450e-04	359.989665	2000	2111040	0
105	83.7594216	21.4393777	05h_35m_02.26s	+21d_26m_21.8s	512	1024	RA---SIN	DEC--SIN	256.5	512.5	83.7592725	21.4395166	-2.7777778450e-04	2.7777778450e-04	359.9896842	2000	2111040	0
106	83.8874221	21.4927762	05h_35m_32.98s	+21d_29m_34.0s	512	1024	RA---SIN	DEC--SIN	256.5	512.5	83.8872729	21.4929151	-2.7777778450e-04	2.7777778450e-04	359.9837704	2000	2111040	0
107	83.8875046	21.7622206	05h_35m_33.00s	+21d_45m_44.0s	512	1024	RA---SIN	DEC--SIN	256.5	512.5	83.8873551	21.7623595	-2.7777778450e-04	2.7777778450e-04	359.9837402	2000	2111040	0
108	83.8875873	22.031665	05h_35m_33.02s	+22d_01m_54.0s	512	1024	RA---SIN	DEC--SIN	256.5	512.5	83.8874376	22.0318039	-2.7777778450e-04	2.7777778450e-04	359.9837094	2000	2111040	0
109	83.8876704	22.3011095	05h_35m_33.04s	+22d_18m_04.0s	512	1024	RA---SIN	DEC--SIN	256.5	512.5	83.8875204	22.3012484	-2.7777778450e-04	2.7777778450e-04	359.9836781	2000	2111040	0
110	83.8877538	22.5705539	05h_35m_33.06s	+22d_34m_14.0s	512	1024	RA---SIN	DEC--SIN	256.5	512.5	83.8876035	22.5706928	-2.7777778450e-04	2.7777778450e-04	359.9836464	2000	2111040	0
111	84.0153521	22.5174405	05h_36m_03.68s	+22d_31m_02.8s	512	1024	RA---SIN	DEC--SIN	256.5	512.5	84.0152018	22.5175794	-2.7777778450e-04	2.7777778450e-04	359.985178	2000	2111040	0
112	84.0152765	22.247996	05h_36m_03.67s	+22d_14m_52.8s	512	1024	RA---SIN	DEC--SIN	256.5	512.5	84.0151265	22.248135	-2.7777778450e-04	2.7777778450e-04	359.9852067	2000	2111040	0
113	84.0152012	21.9785516	05h_36m_03.65s	+21d_58m_42.8s	512	1024	RA---SIN	DEC--SIN	256.5	512.5	84.0150515	21.9786905	-2.7777778450e-04	2.7777778450e-04	359.9852349	2000	2111040	0
114	84.0151262	21.7091072	05h_36m_03.63s	+21d_42m_32.8s	512	1024	RA---SIN	DEC--SIN	256.5	512.5	84.0149767	21.7092461	-2.7777778450e-04	2.7777778450e-04	359.9852627	2000	2111040	0
115	84.0150514	21.4396627	05h_36m_03.61s	+21d_26m_22.8s	512	1024	RA---SIN	DEC--SIN	256.5	512.5	84.0149023	21.4398016	-2.7777778450e-04	2.7777778450e-04	359.9852901	2000	2111040	0
116	84.1399964	22.5184533	05h_36m_33.60s	+22d_31m_06.4s	512	1024	RA---SIN	DEC--SIN	256.5	512.5	84.1398461	22.5185922	-2.7777778450e-04	2.7777778450e-04	359.9766172	2000	2111040	0
117	84.1398773	22.2490089	05h_36m_33.57s	+22d_14m_56.4s	512	1024	RA---SIN	DEC--SIN	256.5	512.5	84.1397273	22.2491478	-2.7777778450e-04	2.7777778450e-04	359.9766624	2000	2111040	0
118	84.1397587	21.9795645	05h_36m_33.54s	+21d_58m_46.4s	512	1024	RA---SIN	DEC--SIN	256.5	512.5	84.139609	21.9797034	-2.7777778450e-04	2.7777778450e-04	359.976707	2000	2111040	0
119	84.1396405	21.71012	05h_36m_33.51s	+21d_42m_36.4s	512	1024	RA---SIN	DEC--SIN	256.5	512.5	84.1394911	21.710259	-2.7777778450e-04	2.7777778450e-04	359.9767509	2000	2111040	0
120	84.1395228	21.4406756	05h_36m_33.49s	+21d_26m_26.4s	512	1024	RA---SIN	DEC--SIN	256.5	512.5	84.1393736	21.4408145	-2.7777778450e-04	2.7777778450e-04	359.976794	2000	2111040	0
121	83.1189349	22.5169914	05h_32m_28.54s	+22d_31m_01.2s	512	1024	RA---SIN	DEC--SIN	256.5	512.5	83.1187845	22.5171303	-2.7777778450e-04	2.7777778450e-04	0.0025775	2000	2111040	0
122	83.1189477	22.247547	05h_32m_28.55s	+22d_14m_51.2s	512	1024	RA---SIN	DEC--SIN	256.5	512.5	83.1187976	22.2476859	-2.7777778450e-04	2.7777778450e-04	0.0025725	2000	2111040	0
123	83.1189604	21.9781026	05h_32m_28.55s	+21d_58m_41.2s	512	1024	RA---SIN	DEC--SIN	256.5	512.5	83.1188107	21.9782414	-2.7777778450e-04	2.7777778450e-04	0.0025676	2000	2111040	0
124	83.1189731	21.7086581	05h_32m_28.55s	+21d_42m_31.2s	512	1024	RA---SIN	DEC--SIN	256.5	512.5	83.1188236	21.708797	-2.7777778450e-04	2.7777778450e-04	0.0025628	2000	2111040	0
125	83.1189858	21.4392137	05h_32m_28.56s	+21d_26m_21.2s	512	1024	RA---SIN	DEC--SIN	256.5	512.5	83.1188366	21.4393526	-2.7777778450e-04	2.7777778450e-04	0.002558	2000	2111040	0
126	83.2490199	22.5168775	05h_32m_59.76s	+22d_31m_00.8s	512	1024	RA---SIN	DEC--SIN	256.5	512.5	83.2488696	22.5170165	-2.7777778450e-04	2.7777778450e-04	359.9748627	2000	2111040	0
127	83.3762046	22.3007955	05h_33m_30.29s	+22d_18m_02.9s	512	1024	RA---SIN	DEC--SIN	256.5	512.5	83.3760545	22.3009344	-2.7777778450e-04	2.7777778450e-04	359.9863003	2000	2111040	0
128	83.3762747	22.5702399	05h_33m_30.31s	+22d_34m_12.9s	512	1024	RA---SIN	DEC--SIN	256.5	512.5	83.3761243	22.5703789	-2.7777778450e-04	2.7777778450e-04	359.9862737	2000	2111040	0
129	83.5037204	22.5172804	05h_34m_00.89s	+22d_31m_02.2s	512	1024	RA---SIN	DEC--SIN	256.5	512.5	83.5035701	22.5174194	-2.7777778450e-04	2.7777778450e-04	359.9919135	2000	2111040	0
130	83.5036791	22.247836	05h_34m_00.88s	+22d_14m_52.2s	512	1024	RA---SIN	DEC--SIN	256.5	512.5	83.503529	22.2479749	-2.7777778450e-04	2.7777778450e-04	359.9919292	2000	2111040	0
131	83.5036379	21.9783916	05h_34m_00.87s	+21d_58m_42.2s	512	1024	RA---SIN	DEC--SIN	256.5	512.5	83.5034881	21.9785305	-2.7777778450e-04	2.7777778450e-04	359.9919446	2000	2111040	0
132	83.5035968	21.7089471	05h_34m_00.86s	+21d_42m_32.2s	512	1024	RA---SIN	DEC--SIN	256.5	512.5	83.5034473	21.709086	-2.7777778450e-04	2.7777778450e-04	359.9919597	2000	2111040	0
133	83.5035559	21.4395027	05h_34m_00.85s	+21d_26m_22.2s	512	1024	RA---SIN	DEC--SIN	256.5	512.5	83.5034067	21.4396416	-2.7777778450e-04	2.7777778450e-04	359.9919747	2000	2111040	0
134	83.6313612	21.4924512	05h_34m_31.53s	+21d_29m_32.8s	512	1024	RA---SIN	DEC--SIN	256.5	512.5	83.6312119	21.4925901	-2.7777778450e-04	2.7777778450e-04	359.9869087	2000	2111040	0
0	83.2488919	22.2474331	05h_32m_59.73s	+22d_14m_50.8s	512	1024	RA---SIN	DEC--SIN	256.5	512.5	83.2487419	22.2475721	-2.7777778450e-04	2.7777778450e-04	359.9749113	2000	2111040	0
1	83.2487644	21.9779887	05h_32m_59.70s	+21d_58m_40.8s	512	1024	RA---SIN	DEC--SIN	256.5	512.5	83.2486147	21.9781277	-2.7777778450e-04	2.7777778450e-04	359.9749592	2000	2111040	0
2	83.2486373	21.7085443	05h_32m_59.67s	+21d_42m_30.8s	512	1024	RA---SIN	DEC--SIN	256.5	512.5	83.2484879	21.7086832	-2.7777778450e-04	2.7777778450e-04	359.9750064	2000	2111040	0
3	83.2485108	21.4390999	05h_32m_59.64s	+21d_26m_20.8s	512	1024	RA---SIN	DEC--SIN	256.5	512.5	83.2483617	21.4392388	-2.7777778450e-04	2.7777778450e-04	359.9750528	2000	2111040	0
4	83.375996	21.4924622	05h_33m_30.24s	+21d_29m_32.9s	512	1024	RA---SIN	DEC--SIN	256.5	512.5	83.3758468	21.4926011	-2.7777778450e-04	2.7777778450e-04	359.9863778	2000	2111040	0
5	83.3760653	21.7619066	05h_33m_30.26s	+21d_45m_42.9s	512	1024	RA---SIN	DEC--SIN	256.5	512.5	83.3759158	21.7620456	-2.7777778450e-04	2.7777778450e-04	359.9863524	2000	2111040	0
6	83.3761348	22.0313511	05h_33m_30.27s	+22d_01m_52.9s	512	1024	RA---SIN	DEC--SIN	256.5	512.5	83.375985	22.03149	-2.7777778450e-04	2.7777778450e-04	359.9863265	2000	2111040	0
7	83.3762046	22.3007955	05h_33m_30.29s	+22d_18m_02.9s	512	1024	RA---SIN	DEC--SIN	256.5	512.5	83.3760545	22.3009344	-2.7777778450e-04	2.7777778450e-04	359.9863003	2000	2111040	0
8	83.3762747	22.5702399	05h_33m_30.31s	+22d_34m_12.9s	512	1024	RA---SIN	DEC--SIN	256.5	512.5	83.3761243	22.5703789	-2.7777778450e-04	2.7777778450e-04	359.9862737	2000	2111040	0
9	83.5037204	22.5172804	05h_34m_00.89s	+22d_31m_02.2s	512	1024	RA---SIN	DEC--SIN	256.5	512.5	83.5035701	22.5174194	-2.7777778450e-04	2.7777778450e-04	359.9919135	2000	2111040	0
10	83.5036791	22.247836	05h_34m_00.88s	+22d_14m_52.2s	512	1024	RA---SIN	DEC--SIN	256.5	512.5	83.503529	22.2479749	-2.7777778450e-04	2.7777778450e-04	359.9919292	2000	2111040	0
11	83.5036379	21.9783916	05h_34m_00.87s	+21d_58m_42.2s	512	1024	RA---SIN	DEC--SIN	256.5	512.5	83.5034881	21.9785305	-2.7777778450e-04	2.7777778450e-04	359.9919446	2000	2111040	0
12	83.5035968	21.7089471	05h_34m_00.86s	+21d_42m_32.2s	512	1024	RA---SIN	DEC--SIN	256.5	512.5	83.5034473	21.709086	-2.7777778450e-04	2.7777778450e-04	359.9919597	2000	2111040	0
13	83.5035559	21.4395027	05h_34m_00.85s	+21d_26m_22.2s	512	1024	RA---SIN	DEC--SIN	256.5	512.5	83.5034067	21.4396416	-2.7777778450e-04	2.7777778450e-04	359.9919747	2000	2111040	0
14	83.6313612	21.4924512	05h_34m_31.53s	+21d_29m_32.8s	512	1024	RA---SIN	DEC--SIN	256.5	512.5	83.6312119	21.4925901	-2.7777778450e-04	2.7777778450e-04	359.9869087	2000	2111040	0
15	83.6314278	21.7618956	05h_34m_31.54s	+21d_45m_42.8s	512	1024	RA---SIN	DEC--SIN	256.5	512.5	83.6312782	21.7620346	-2.7777778450e-04	2.7777778450e-04	359.9868843	2000	2111040	0
16	83.6314946	22.0313401	05h_34m_31.56s	+22d_01m_52.8s	512	1024	RA---SIN	DEC--SIN	256.5	512.5	83.6313448	22.031479	-2.7777778450e-04	2.7777778450e-04	359.9868594	2000	2111040	0
17	83.6315617	22.3007845	05h_34m_31.57s	+22d_18m_02.8s	512	1024	RA---SIN	DEC--SIN	256.5	512.5	83.6314116	22.3009234	-2.7777778450e-04	2.7777778450e-04	359.9868342	2000	2111040	0
18	83.631629	22.570229	05h_34m_31.59s	+22d_34m_12.8s	512	1024	RA---SIN	DEC--SIN	256.5	512.5	83.6314786	22.5703679	-2.7777778450e-04	2.7777778450e-04	359.9868087	2000	2111040	0
19	83.7596328	22.5171554	05h_35m_02.31s	+22d_31m_01.8s	512	1024	RA---SIN	DEC--SIN	256.5	512.5	83.7594825	22.5172944	-2.7777778450e-04	2.7777778450e-04	359.9896056	2000	2111040	0
20	83.7595797	22.247711	05h_35m_02.30s	+22d_14m_51.8s	512	1024	RA---SIN	DEC--SIN	256.5	512.5	83.7594297	22.2478499	-2.7777778450e-04	2.7777778450e-04	359.9896257	2000	2111040	0
21	83.7595268	21.9782666	05h_35m_02.29s	+21d_58m_41.8s	512	1024	RA---SIN	DEC--SIN	256.5	512.5	83.7593771	21.9784055	-2.7777778450e-04	2.7777778450e-04	359.9896455	2000	2111040	0
22	83.7594741	21.7088221	05h_35m_02.27s	+21d_42m_31.8s	512	1024	RA---SIN	DEC--SIN	256.5	512.5	83.7593247	21.708961	-2.7777778450e-04	2.7777778450e-04	359.989665	2000	2111040	0
23	83.7594216	21.4393777	05h_35m_02.26s	+21d_26m_21.8s	512	1024	RA---SIN	DEC--SIN	256.5	512.5	83.7592725	21.4395166	-2.7777778450e-04	2.7777778450e-04	359.9896842	2000	2111040	0
24	83.8874221	21.4927762	05h_35m_32.98s	+21d_29m_34.0s	512	1024	RA---SIN	DEC--SIN	256.5	512.5	83.8872729	21.4929151	-2.7777778450e-04	2.7777778450e-04	359.9837704	2000	2111040	0
25	83.8875046	21.7622206	05h_35m_33.00s	+21d_45m_44.0s	512	1024	RA---SIN	DEC--SIN	256.5	512.5	83.8873551	21.7623595	-2.7777778450e-04	2.7777778450e-04	359.9837402	2000	2111040	0
26	83.8875873	22.031665	05h_35m_33.02s	+22d_01m_54.0s	512	1024	RA---SIN	DEC--SIN	256.5	512.5	83.8874376	22.0318039	-2.7777778450e-04	2.7777778450e-04	359.9837094	2000	2111040	0
27	83.8876704	22.3011095	05h_35m_33.04s	+22d_18m_04.0s	512	1024	RA---SIN	DEC--SIN	256.5	512.5	83.8875204	22.3012484	-2.7777778450e-04	2.7777778450e-04	359.9836781	2000	2111040	0
28	83.8877538	22.5705539	05h_35m_33.06s	+22d_34m_14.0s	512	1024	RA---SIN	DEC--SIN	256.5	512.5	83.8876035	22.5706928	-2.7777778450e-04	2.7777778450e-04	359.9836464	2000	2111040	0
29	84.0153521	22.5174405	05h_36m_03.68s	+22d_31m_02.8s	512	1024	RA---SIN	DEC--SIN	256.5	512.5	84.0152018	22.5175794	-2.7777778450e-04	2.7777778450e-04	359.985178	2000	2111040	0
30	84.0152765	22.247996	05h_36m_03.67s	+22d_14m_52.8s	512	1024	RA---SIN	DEC--SIN	256.5	512.5	84.0151265	22.248135	-2.7777778450e-04	2.7777778450e-04	359.9852067	2000	2111040	0
31	84.0152012	21.9785516	05h_36m_03.65s	+21d_58m_42.8s	512	1024	RA---SIN	DEC--SIN	256.5	512.5	84.0150515	21.9786905	-2.7777778450e-04	2.7777778450e-04	359.9852349	2000	2111040	0
32	84.0151262	21.7091072	05h_36m_03.63s	+21d_42m_32.8s	512	1024	RA---SIN	DEC--SIN	256.5	512.5	84.0149767	21.7092461	-2.7777778450e-04	2.7777778450e-04	359.9852627	2000	2111040	0
33	84.0150514	21.4396627	05h_36m_03.61s	+21d_26m_22.8s	512	1024	RA---SIN	DEC--SIN	256.5	512.5	84.0149023	21.4398016	-2.7777778450e-04	2.7777778450e-04	359.9852901	2000	2111040	0
34	84.1399964	22.5184533	05h_36m_33.60s	+22d_31m_06.4s	512	1024	RA---SIN	DEC--SIN	256.5	512.5	84.1398461	22.5185922	-2.7777778450e-04	2.7777778450e-04	359.9766172	2000	2111040	0
35	84.1398773	22.2490089	05h_36m_33.57s	+22d_14m_56.4s	512	1024	RA---SIN	DEC--SIN	256.5	512.5	84.1397273	22.2491478	-2.7777778450e-04	2.7777778450e-04	359.9766624	2000	2111040	0
36	84.1397587	21.9795645	05h_36m_33.54s	+21d_58m_46.4s	512	1024	RA---SIN	DEC--SIN	256.5	512.5	84.139609	21.9797034	-2.7777778450e-04	2.7777778450e-04	359.976707	2000	2111040	0
37	84.1396405	21.71012	05h_36m_33.51s	+21d_42m_36.4s	512	1024	RA---SIN	DEC--SIN	256.5	512.5	84.1394911	21.710259	-2.7777778450e-04	2.7777778450e-04	359.9767509	2000	2111040	0
38	84.1395228	21.4406756	05h_36m_33.49s	+21d_26m_26.4s	512	1024	RA---SIN	DEC--SIN	256.5	512.5	84.1393736	21.4408145	-2.7777778450e-04	2.7777778450e-04	359.976794	2000	2111040	0
39	83.1189349	22.5169914	05h_32m_28.54s	+22d_31m_01.2s	512	1024	RA---SIN	DEC--SIN	256.5	512.5	83.1187845	22.5171303	-2.7777778450e-04	2.7777778450e-04	0.0025775	2000	2111040	0
40	83.1189477	22.247547	05h_32m_28.55s	+22d_14m_51.2s	512	1024	RA---SIN	DEC--SIN	256.5	512.5	83.1187976	22.2476859	-2.7777778450e-04	2.7777778450e-04	0.0025725	2000	2111040	0
41	83.1189604	21.9781026	05h_32m_28.55s	+21d_58m_41.2s	512	1024	RA---SIN	DEC--SIN	256.5	512.5	83.1188107	21.9782414	-2.7777778450e-04	2.7777778450e-04	0.0025676	2000	2111040	0
42	83.1189731	21.7086581	05h_32m_28.55s	+21d_42m_31.2s	512	1024	RA---SIN	DEC--SIN	256.5	512.5	83.1188236	21.708797	-2.7777778450e-04	2.7777778450e-04	0.0025628	2000	2111040	0
43	83.1189858	21.4392137	05h_32m_28.56s	+21d_26m_21.2s	512	1024	RA---SIN	DEC--SIN	256.5	512.5	83.1188366	21.4393526	-2.7777778450e-04	2.7777778450e-04	0.002558	2000	2111040	0
44	83.2490199	22.5168775	05h_32m_59.76s	+22d_31m_00.8s	512	1024	RA---SIN	DEC--SIN	256.5	512.5	83.2488696	22.5170165	-2.7777778450e-04	2.7777778450e-04	359.9748627	2000	2111040	0
45	83.2488919	22.2474331	05h_32m_59.73s	+22d_14m_50.8s	512	1024	RA---SIN	DEC--SIN	256.5	512.5	83.2487419	22.2475721	-2.7777778450e-04	2.7777778450e-04	359.9749113	2000	2111040	0
46	83.2487644	21.9779887	05h_32m_59.70s	+21d_58m_40.8s	512	1024	RA---SIN	DEC--SIN	256.5	512.5	83.2486147	21.9781277	-2.7777778450e-04	2.7777778450e-04	359.9749592	2000	2111040	0
47	83.2486373	21.7085443	05h_32m_59.67s	+21d_42m_30.8s	512	1024	RA---SIN	DEC--SIN	256.5	512.5	83.2484879	21.7086832	-2.7777778450e-04	2.7777778450e-04	359.9750064	2000	2111040	0
48	83.2485108	21.4390999	05h_32m_59.64s	+21d_26m_20.8s	512	1024	RA---SIN	DEC--SIN	256.5	512.5	83.2483617	21.4392388	-2.7777778450e-04	2.7777778450e-04	359.9750528	2000	2111040	0
49	83.375996	21.4924622	05h_33m_30.24s	+21d_29m_32.9s	512	1024	RA---SIN	DEC--SIN	256.5	512.5	83.3758468	21.4926011	-2.7777778450e-04	2.7777778450e-04	359.9863778	2000	2111040	0
50	83.3760653	21.7619066	05h_33m_30.26s	+21d_45m_42.9s	512	1024	RA---SIN	DEC--SIN	256.5	512.5	83.3759158	21.7620456	-2.7777778450e-04	2.7777778450e-04	359.9863524	2000	2111040	0
51	83.3761348	22.0313511	05h_33m_30.27s	+22d_01m_52.9s	512	1024	RA---SIN	DEC--SIN	256.5	512.5	83.375985	22.03149	-2.7777778450e-04	2.7777778450e-04	359.9863265	2000	2111040	0
52	83.3762046	22.3007955	05h_33m_30.29s	+22d_18m_02.9s	512	1024	RA---SIN	DEC--SIN	256.5	512.5	83.3760545	22.3009344	-2.7777778450e-04	2.7777778450e-04	359.9863003	2000	2111040	0
53	83.3762747	22.5702399	05h_33m_30.31s	+22d_34m_12.9s	512	1024	RA---SIN	DEC--SIN	256.5	512.5	83.3761243	22.5703789	-2.7777778450e-04	2.7777778450e-04	359.9862737	2000	2111040	0
54	83.5037204	22.5172804	05h_34m_00.89s	+22d_31m_02.2s	512	1024	RA---SIN	DEC--SIN	256.5	512.5	83.5035701	22.5174194	-2.7777778450e-04	2.7777778450e-04	359.9919135	2000	2111040	0
55	83.5036791	22.247836	05h_34m_00.88s	+22d_14m_52.2s	512	1024	RA---SIN	DEC--SIN	256.5	512.5	83.503529	22.2479749	-2.7777778450e-04	2.7777778450e-04	359.9919292	2000	2111040	0
56	83.5036379	21.9783916	05h_34m_00.87s	+21d_58m_42.2s	512	1024	RA---SIN	DEC--SIN	256.5	512.5	83.5034881	21.9785305	-2.7777778450e-04	2.7777778450e-04	359.9919446	2000	2111040	0
57	83.5035968	21.7089471	05h_34m_00.86s	+21d_42m_32.2s	512	1024	RA---SIN	DEC--SIN	256.5	512.5	83.5034473	21.709086	-2.7777778450e-04	2.7777778450e-04	359.9919597	2000	2111040	0
58	83.5035559	21.4395027	05h_34m_00.85s	+21d_26m_22.2s	512	1024	RA---SIN	DEC--SIN	256.5	512.5	83.5034067	21.4396416	-2.7777778450e-04	2.7777778450e-04	359.9919747	2000	2111040	0
59	83.6313612	21.4924512	05h_34m_31.53s	+21d_29m_32.8s	512	1024	RA---SIN	DEC--SIN	256.5	512.5	83.6312119	21.4925901	-2.7777778450e-04	2.7777778450e-04	359.9869087	2000	2111040	0
60	83.6314278	21.7618956	05h_34m_31.54s	+21d_45m_42.8s	512	1024	RA---SIN	DEC--SIN	256.5	512.5	83.6312782	21.7620346	-2.7777778450e-04	2.7777778450e-04	359.9868843	2000	2111040	0
61	83.6314946	22.0313401	05h_34m_31.56s	+22d_01m_52.8s	512	1024	RA---SIN	DEC--SIN	256.5	512.5	83.6313448	22.031479	-2.7777778450e-04	2.7777778450e-04	359.9868594	2000	2111040	0
62	83.6315617	22.3007845	05h_34m_31.57s	+22d_18m_02.8s	512	1024	RA---SIN	DEC--SIN	256.5	512.5	83.6314116	22.3009234	-2.7777778450e-04	2.7777778450e-04	359.9868342	2000	2111040	0
63	83.631629	22.570229	05h_34m_31.59s	+22d_34m_12.8s	512	1024	RA---SIN	DEC--SIN	256.5	512.5	83.6314786	22.5703679	-2.7777778450e-04	2.7777778450e-04	359.9868087	2000	2111040	0
64	83.7596328	22.5171554	05h_35m_02.31s	+22d_31m_01.8s	512	1024	RA---SIN	DEC--SIN	256.5	512.5	83.7594825	22.5172944	-2.7777778450e-04	2.7777778450e-04	359.9896056	2000	2111040	0
65	83.7595797	22.247711	05h_35m_02.30s	+22d_14m_51.8s	512	1024	RA---SIN	DEC--SIN	256.5	512.5	83.7594297	22.2478499	-2.7777778450e-04	2.7777778450e-04	359.9896257	2000	2111040	0
66	83.7595268	21.9782666	05h_35m_02.29s	+21d_58m_41.8s	512	1024	RA---SIN	DEC--SIN	256.5	512.5	83.7593771	21.9784055	-2.7777778450e-04	2.7777778450e-04	359.9896455	2000	2111040	0
67	83.7594741	21.7088221	05h_35m_02.27s	+21d_42m_31.8s	512	1024	RA---SIN	DEC--SIN	256.5	512.5	83.7593247	21.708961	-2.7777778450e-04	2.7777778450e-04	359.989665	2000	2111040	0
68	83.7594216	21.4393777	05h_35m_02.26s	+21d_26m_21.8s	512	1024	RA---SIN	DEC--SIN	256.5	512.5	83.7592725	21.4395166	-2.7777778450e-04	2.7777778450e-04	359.9896842	2000	2111040	0
69	83.8874221	21.4927762	05h_35m_32.98s	+21d_29m_34.0s	512	1024	RA---SIN	DEC--SIN	256.5	512.5	83.8872729	21.4929151	-2.7777778450e-04	2.7777778450e-04	359.9837704	2000	2111040	0
70	83.8875046	21.7622206	05h_35m_33.00s	+21d_45m_44.0s	512	1024	RA---SIN	DEC--SIN	256.5	512.5	83.8873551	21.7623595	-2.7777778450e-04	2.7777778450e-04	359.9837402	2000	2111040	0
71	83.8875873	22.031665	05h_35m_33.02s	+22d_01m_54.0s	512	1024	RA---SIN	DEC--SIN	256.5	512.5	83.8874376	22.0318039	-2.7777778450e-04	2.7777778450e-04	359.9837094	2000	2111040	0
72	83.8876704	22.3011095	05h_35m_33.04s	+22d_18m_04.0s	512	1024	RA---SIN	DEC--SIN	256.5	512.5	83.8875204	22.3012484	-2.7777778450e-04	2.7777778450e-04	359.9836781	2000	2111040	0
73	83.8877538	22.5705539	05h_35m_33.06s	+22d_34m_14.0s	512	1024	RA---SIN	DEC--SIN	256.5	512.5	83.8876035	22.5706928	-2.7777778450e-04	2.7777778450e-04	359.9836464	2000	2111040	0
74	84.0153521	22.5174405	05h_36m_03.68s	+22d_31m_02.8s	512	1024	RA---SIN	DEC--SIN	256.5	512.5	84.0152018	22.5175794	-2.7777778450e-04	2.7777778450e-04	359.985178	2000	2111040	0
75	84.0152765	22.247996	05h_36m_03.67s	+22d_14m_52.8s	512	1024	RA---SIN	DEC--SIN	256.5	512.5	84.0151265	22.248135	-2.7777778450e-04	2.7777778450e-04	359.9852067	2000	2111040	0
76	84.0152012	21.9785516	05h_36m_03.65s	+21d_58m_42.8s	512	1024	RA---SIN	DEC--SIN	256.5	512.5	84.0150515	21.9786905	-2.7777778450e-04	2.7777778450e-04	359.9852349	2000	2111040	0
77	84.0151262	21.7091072	05h_36m_03.63s	+21d_42m_32.8s	512	1024	RA---SIN	DEC--SIN	256.5	512.5	84.0149767	21.7092461	-2.7777778450e-04	2.7777778450e-04	359.9852627	2000	2111040	0
78	84.0150514	21.4396627	05h_36m_03.61s	+21d_26m_22.8s	512	1024	RA---SIN	DEC--SIN	256.5	512.5	84.0149023	21.4398016	-2.7777778450e-04	2.7777778450e-04	359.9852901	2000	2111040	0
79	84.1399964	22.5184533	05h_36m_33.60s	+22d_31m_06.4s	512	1024	RA---SIN	DEC--SIN	256.5	512.5	84.1398461	22.5185922	-2.7777778450e-04	2.7777778450e-04	359.9766172	2000	2111040	0
80	84.1398773	22.2490089	05h_36m_33.57s	+22d_14m_56.4s	512	1024	RA---SIN	DEC--SIN	256.5	512.5	84.1397273	22.2491478	-2.7777778450e-04	2.7777778450e-04	359.9766624	2000	2111040	0
81	84.1397587	21.9795645	05h_36m_33.54s	+21d_58m_46.4s	512	1024	RA---SIN	DEC--SIN	256.5	512.5	84.139609	21.9797034	-2.7777778450e-04	2.7777778450e-04	359.976707	2000	2111040	0
82	84.1396405	21.71012	05h_36m_33.51s	+21d_42m_36.4s	512	1024	RA---SIN	DEC--SIN	256.5	512.5	84.1394911	21.710259	-2.7777778450e-04	2.7777778450e-04	359.9767509	2000	2111040	0
83	84.1395228	21.4406756	05h_36m_33.49s	+21d_26m_26.4s	512	1024	RA---SIN	DEC--SIN	256.5	512.5	84.1393736	21.4408145	-2.7777778450e-04	2.7777778450e-04	359.976794	2000	2111040	0
84	83.1189349	22.5169914	05h_32m_28.54s	+22d_31m_01.2s	512	1024	RA---SIN	DEC--SIN	256.5	512.5	83.1187845	22.5171303	-2.7777778450e-04	2.7777778450e-04	0.0025775	2000	2111040	0
85	83.1189477	22.247547	05h_32m_28.55s	+22d_14m_51.2s	512	1024	RA---SIN	DEC--SIN	256.5	512.5	83.1187976	22.2476859	-2.7777778450e-04	2.7777778450e-04	0.0025725	2000	2111040	0
86	83.1189604	21.9781026	05h_32m_28.55s	+21d_58m_41.2s	512	1024	RA---SIN	DEC--SIN	256.5	512.5	83.1188107	21.9782414	-2.7777778450e-04	2.7777778450e-04	0.0025676	2000	2111040	0
87	83.1189731	21.7086581	05h_32m_28.55s	+21d_42m_31.2s	512	1024	RA---SIN	DEC--SIN	256.5	512.5	83.1188236	21.708797	-2.7777778450e-04	2.7777778450e-04	0.0025628	2000	2111040	0
88	83.1189858	21.4392137	05h_32m_28.56s	+21d_26m_21.2s	512	1024	RA---SIN	DEC--SIN	256.5	512.5	83.1188366	21.4393526	-2.7777778450e-04	2.7777778450e-04	0.002558	2000	2111040	0
89	83.2490199	22.5168775	05h_32m_59.76s	+22d_31m_00.8s	512	1024	RA---SIN	DEC--SIN	256.5	512.5	83.2488696	22.5170165	-2.7777778450e-04	2.7777778450e-04	359.9748627	2000	2111040	0
90	83.2488919	22.2474331	05h_32m_59.73s	+22d_14m_50.8s	512	1024	RA---SIN	DEC--SIN	256.5	512.5	83.2487419	22.2475721	-2.7777778450e-04	2.7777778450e-04	359.9749113	2000	2111040	0
91	83.2487644	21.9779887	05h_32m_59.70s	+21d_58m_40.8s	512	1024	RA---SIN	DEC--SIN	256.5	512.5	83.2486147	21.9781277	-2.7777778450e-04	2.7777778450e-04	359.9749592	2000	2111040	0
92	83.2486373	21.7085443	05h_32m_59.67s	+21d_42m_30.8s	512	1024	RA---SIN	DEC--SIN	256.5	512.5	83.2484879	21.7086832	-2.7777778450e-04	2.7777778450e-04	359.9750064	2000	2111040	0
93	83.2485108	21.4390999	05h_32m_59.64s	+21d_26m_20.8s	512	1024	RA---SIN	DEC--SIN	256.5	512.5	83.2483617	21.4392388	-2.7777778450e-04	2.7777778450e-04	359.9750528	2000	2111040	0
94	83.375996	21.4924622	05h_33m_30.24s	+21d_29m_32.9s	512	1024	RA---SIN	DEC--SIN	256.5	512.5	83.3758468	21.4926011	-2.7777778450e-04	2.7777778450e-04	359.9863778	2000	2111040	0
95	83.3760653	21.7619066	05h_33m_30.26s	+21d_45m_42.9s	512	1024	RA---SIN	DEC--SIN	256.5	512.5	83.3759158	21.7620456	-2.7777778450e-04	2.7777778450e-04	359.9863524	2000	2111040	0
96	83.3761348	22.0313511	05h_33m_30.27s	+22d_01m_52.9s	512	1024	RA---SIN	DEC--SIN	256.5	512.5	83.375985	22.03149	-2.7777778450e-04	2.7777778450e-04	359.9863265	2000	2111040	0
97	83.6314278	21.7618956	05h_34m_31.54s	+21d_45m_42.8s	512	1024	RA---SIN	DEC--SIN	256.5	512.5	83.6312782	21.7620346	-2.7777778450e-04	2.7777778450e-04	359.9868843	2000	2111040	0
98	83.6314946	22.0313401	05h_34m_31.56s	+22d_01m_52.8s	512	1024	RA---SIN	DEC--SIN	256.5	512.5	83.6313448	22.031479	-2.7777778450e-04	2.7777778450e-04	359.9868594	2000	2111040	0
99	83.6315617	22.3007845	05h_34m_31.57s	+22d_18m_02.8s	512	1024	RA---SIN	DEC--SIN	256.5	512.5	83.6314116	22.3009234	-2.7777778450e-04	2.7777778450e-04	359.9868342	2000	2111040	0
100	83.631629	22.570229	05h_34m_31.59s	+22d_34m_12.8s	512	1024	RA---SIN	DEC--SIN	256.5	512.5	83.6314786	22.5703679	-2.7777778450e-04	2.7777778450e-04	359.9868087	2000	2111040	0
101	83.7596328	22.5171554	05h_35m_02.31s	+22d_31m_01.8s	512	1024	RA---SIN	DEC--SIN	256.5	512.5	83.7594825	22.5172944	-2.7777778450e-04	2.7777778450e-04	359.9896056	2000	2111040	0
102	83.7595797	22.247711	05h_35m_02.30s	+22d_14m_51.8s	512	1024	RA---SIN	DEC--SIN	256.5	512.5	83.7594297	22.2478499	-2.7777778450e-04	2.7777778450e-04	359.9896257	2000	2111040	0
103	83.7595268	21.9782666	05h_35m_02.29s	+21d_58m_41.8s	512	1024	RA---SIN	DEC--SIN	256.5	512.5	83.7593771	21.9784055	-2.7777778450e-04	2.7777778450e-04	359.9896455	2000	2111040	0
104	83.7594741	21.7088221	05h_35m_02.27s	+21d_42m_31.8s	512	1024	RA---SIN	DEC--SIN	256.5	512.5	83.7593247	21.708961	-2.7777778450e-04	2.7777778450e-04	359.989665	2000	2111040	0
105	83.7594216	21.4393777	05h_35m_02.26s	+21d_26m_21.8s	512	1024	RA---SIN	DEC--SIN	256.5	512.5	83.7592725	21.4395166	-2.7777778450e-04	2.7777778450e-04	359.9896842	2000	2111040	0
106	83.8874221	21.4927762	05h_35m_32.98s	+21d_29m_34.0s	512	1024	RA---SIN	DEC--SIN	256.5	512.5	83.8872729	21.4929151	-2.7777778450e-04	2.7777778450e-04	359.9837704	2000	2111040	0
107	83.8875046	21.7622206	05h_35m_33.00s	+21d_45m_44.0s	512	1024	RA---SIN	DEC--SIN	256.5	512.5	83.8873551	21.7623595	-2.7777778450e-04	2.7777778450e-04	359.9837402	2000	2111040	0
108	83.8875873	22.031665	05h_35m_33.02s	+22d_01m_54.0s	512	1024	RA---SIN	DEC--SIN	256.5	512.5	83.8874376	22.0318039	-2.7777778450e-04	2.7777778450e-04	359.9837094	2000	2111040	0
109	83.8876704	22.3011095	05h_35m_33.04s	+22d_18m_04.0s	512	1024	RA---SIN	DEC--SIN	256.5	512.5	83.8875204	22.3012484	-2.7777778450e-04	2.7777778450e-04	359.9836781	2000	2111040	0
110	83.8877538	22.5705539	05h_35m_33.06s	+22d_34m_14.0s	512	1024	RA---SIN	DEC--SIN	256.5	512.5	83.8876035	22.5706928	-2.7777778450e-04	2.7777778450e-04	359.9836464	2000	2111040	0
111	84.0153521	22.5174405	05h_36m_03.68s	+22d_31m_02.8s	512	1024	RA---SIN	DEC--SIN	256.5	512.5	84.0152018	22.5175794	-2.7777778450e-04	2.7777778450e-04	359.985178	2000	2111040	0
112	84.0152765	22.247996	05h_36m_03.67s	+22d_14m_52.8s	512	1024	RA---SIN	DEC--SIN	256.5	512.5	84.0151265	22.248135	-2.7777778450e-04	2.7777778450e-04	359.9852067	2000	2111040	0
113	84.0152012	21.9785516	05h_36m_03.65s	+21d_58m_42.8s	512	1024	RA---SIN	DEC--SIN	256.5	512.5	84.0150515	21.9786905	-2.7777778450e-04	2.7777778450e-04	359.9852349	2000	2111040	0
114	84.0151262	21.7091072	05h_36m_03.63s	+21d_42m_32.8s	512	1024	RA---SIN	DEC--SIN	256.5	512.5	84.0149767	21.7092461	-2.7777778450e-04	2.7777778450e-04	359.9852627	2000	2111040	0
115	84.0150514	21.4396627	05h_36m_03.61s	+21d_26m_22.8s	512	1024	RA---SIN	DEC--SIN	256.5	512.5	84.0149023	21.4398016	-2.7777778450e-04	2.7777778450e-04	359.9852901	2000	2111040	0
116	84.1399964	22.5184533	05h_36m_33.60s	+22d_31m_06.4s	512	1024	RA---SIN	DEC--SIN	256.5	512.5	84.1398461	22.5185922	-2.7777778450e-04	2.7777778450e-04	359.9766172	2000	2111040	0
117	84.1398773	22.2490089	05h_36m_33.57s	+22d_14m_56.4s	512	1024	RA---SIN	DEC--SIN	256.5	512.5	84.1397273	22.2491478	-2.7777778450e-04	2.7777778450e-04	359.9766624	2000	2111040	0
118	84.1397587	21.9795645	05h_36m_33.54s	+21d_58m_46.4s	512	1024	RA---SIN	DEC--SIN	256.5	512.5	84.139609	21.9797034	-2.7777778450e-04	2.7777778450e-04	359.976707	2000	2111040	0
119	84.1396405	21.71012	05h_36m_33.51s	+21d_42m_36.4s	512	1024	RA---SIN	DEC--SIN	256.5	512.5	84.1394911	21.710259	-2.7777778450e-04	2.7777778450e-04	359.9767509	2000	2111040	0
120	84.1395228	21.4406756	05h_36m_33.49s	+21d_26m_26.4s	512	1024	RA---SIN	DEC--SIN	256.5	512.5	84.1393736	21.4408145	-2.7777778450e-04	2.7777778450e-04	359.976794	2000	2111040	0
121	83.1189349	22.5169914	05h_32m_28.54s	+22d_31m_01.2s	512	1024	RA---SIN	DEC--SIN	256.5	512.5	83.1187845	22.5171303	-2.7777778450e-04	2.7777778450e-04	0.0025775	2000	2111040	0
122	83.1189477	22.247547	05h_32m_28.55s	+22d_14m_51.2s	512	1024	RA---SIN	DEC--SIN	256.5	512.5	83.1187976	22.2476859	-2.7777778450e-04	2.7777778450e-04	0.0025725	2000	2111040	0
123	83.1189604	21.9781026	05h_32m_28.55s	+21d_58m_41.2s	512	1024	RA---SIN	DEC--SIN	256.5	512.5	83.1188107	21.9782414	-2.7777778450e-04	2.7777778450e-04	0.0025676	2000	2111040	0
124	83.1189731	21.7086581	05h_32m_28.55s	+21d_42m_31.2s	512	1024	RA---SIN	DEC--SIN	256.5	512.5	83.1188236	21.708797	-2.7777778450e-04	2.7777778450e-04	0.0025628	2000	2111040	0
125	83.1189858	21.4392137	05h_32m_28.56s	+21d_26m_21.2s	512	1024	RA---SIN	DEC--SIN	256.5	512.5	83.1188366	21.4393526	-2.7777778450e-04	2.7777778450e-04	0.002558	2000	2111040	0
126	83.2490199	22.5168775	05h_32m_59.76s	+22d_31m_00.8s	512	1024	RA---SIN	DEC--SIN	256.5	512.5	83.2488696	22.5170165	-2.7777778450e-04	2.7777778450e-04	359.9748627	2000	2111040	0
127	83.3762046	22.3007955	05h_33m_30.29s	+22d_18m_02.9s	512	1024	RA---SIN	DEC--SIN	256.5	512.5	83.3760545	22.3009344	-2.7777778450e-04	2.7777778450e-04	359.9863003	2000	2111040	0
128	83.3762747	22.5702399	05h_33m_30.31s	+22d_34m_12.9s	512	1024	RA---SIN	DEC--SIN	256.5	512.5	83.3761243	22.5703789	-2.7777778450e-04	2.7777778450e-04	359.9862737	2000	2111040	0
129	83.5037204	22.5172804	05h_34m_00.89s	+22d_31m_02.2s	512	1024	RA---SIN	DEC--SIN	256.5	512.5	83.5035701	22.5174194	-2.7777778450e-04	2.7777778450e-04	359.9919135	2000	2111040	0
130	83.5036791	22.247836	05h_34m_00.88s	+22d_14m_52.2s	512	1024	RA---SIN	DEC--SIN	256.5	512.5	83.503529	22.2479749	-2.7777778450e-04	2.7777778450e-04	359.9919292	2000	2111040	0
131	83.5036379	21.9783916	05h_34m_00.87s	+21d_58m_42.2s	512	1024	RA---SIN	DEC--SIN	256.5	512.5	83.5034881	21.9785305	-2.7777778450e-04	2.7777778450e-04	359.9919446	2000	2111040	0
132	83.5035968	21.7089471	05h_34m_00.86s	+21d_42m_32.2s	512	1024	RA---SIN	DEC--SIN	256.5	512.5	83.5034473	21.709086	-2.7777778450e-04	2.7777778450e-04	359.9919597	2000	2111040	0
133	83.5035559	21.4395027	05h_34m_00.85s	+21d_26m_22.2s	512	1024	RA---SIN	DEC--SIN	256.5	512.5	83.5034067	21.4396416	-2.7777778450e-04	2.7777778450e-04	359.9919747	2000	2111040	0
134	83.6313612	21.4924512	05h_34m_31.53s	+21d_29m_32.8s	512	1024	RA---SIN	DEC--SIN	256.5	512.5	83.6312119	21.4925901	-2.7777778450e-04	2.7777778450e-04	359.9869087	2000	2111040	0
