# Supplementary material for: Provenance-and machine learning-based recommendation of parameter values in scientific workflows
Source: PeerJ Comput Sci. 2021 Jul 5;7:e606. doi: 10.7717/peerj-cs.606 (PMC8279147; doi:10.7717/peerj-cs.606)
Supplement: Supplemental Information 2 — The attribute prob1 is the probability that a given evolutive relationship is valid. Prob2 attribute is the probability that a given evolutive relationship is valid. The num aligns attribute is the total number of alignments in a given data file. Finally, the length attribute is the maximum sequence length in a specific data file. [file peerj-cs-07-606-s002.csv]

num_aligns	length	model1	prob1	model2	prob2	erro
10.0	237.0	WAG+G	1588.4588012017	WAG+G	1588.4588012017	False
10.0	237.0	WAG+G	1588.4588012017	WAG+G	1588.4588012017	False
10.0	237.0	WAG+G	1588.4588012017	WAG+G	1588.4588012017	False
10.0	237.0	WAG+G	1588.4588012017	WAG+G	1588.4588012017	False
10.0	237.0	WAG+G	1588.4588012017	WAG+G	1588.4588012017	False
10.0	237.0	WAG+G	1588.4588012017	WAG+G	1588.4588012017	False
10.0	237.0	WAG+G	1588.4588012017	WAG+G	1588.4588012017	False
10.0	237.0	WAG+G	1588.4588012017	WAG+G	1588.4588012017	False
10.0	237.0	WAG+G	1588.4588012017	WAG+G	1588.4588012017	False
10.0	237.0	WAG+G	1588.4588012017	WAG+G	1588.4588012017	False
10.0	237.0	WAG+G	1588.4588012017	WAG+G	1588.4588012017	False
10.0	237.0	WAG+G	1588.4588012017	WAG+G	1588.4588012017	False
10.0	237.0	WAG+G	1588.4588012017	WAG+G	1588.4588012017	False
10.0	237.0	WAG+G	1588.4588012017	WAG+G	1588.4588012017	False
10.0	237.0	WAG+G	1588.4588012017	WAG+G	1588.4588012017	False
10.0	237.0	WAG+G	1588.4588012017	WAG+G	1588.4588012017	False
10.0	237.0	WAG+G	1588.4588012017	WAG+G	1588.4588012017	False
10.0	237.0	WAG+G	1588.4588012017	WAG+G	1588.4588012017	False
10.0	237.0	WAG+G	1588.4588012017	WAG+G	1588.4588012017	True
10.0	237.0	WAG+G	1588.4588012017	WAG+G	1588.4588012017	False
10.0	237.0	WAG+G	1588.4588012017	WAG+G	1588.4588012017	False
10.0	237.0	WAG+G	1588.4588012017	WAG+G	1588.4588012017	False
10.0	237.0	WAG+G	1588.4588012017	WAG+G	1588.4588012017	False
10.0	237.0	WAG+G	1588.4588012017	WAG+G	1588.4588012017	False
10.0	237.0	WAG+G	1588.4588012017	WAG+G	1588.4588012017	False
10.0	237.0	WAG+G	1588.4588012017	WAG+G	1588.4588012017	False
10.0	203.0	RtREV+I+F	1484.50512099245	RtREV+I	1510.02769745191	False
10.0	237.0	WAG+G	1588.4588012017	WAG+G	1588.4588012017	False
10.0	237.0	WAG+G	1588.4588012017	WAG+G	1588.4588012017	False
10.0	237.0	WAG+G	1588.4588012017	WAG+G	1588.4588012017	False
10.0	237.0	WAG+G	1588.4588012017	WAG+G	1588.4588012017	False
10.0	237.0	WAG+G	1588.4588012017	WAG+G	1588.4588012017	False
10.0	117.0	JTT	804.670440866843	JTT	804.670440866843	False
10.0	125.0	VT+G	804.952769924155	VT+G	804.952769924155	False
10.0	237.0	WAG+G	1588.4588012017	WAG+G	1588.4588012017	False
10.0	168.0	WAG+G+F	1381.18785236795	WAG+G	1405.05380838588	False
10.0	309.0	Dayhoff+I+F	2384.11699584456	Dayhoff+I+F	2384.11699584456	False
10.0	220.0	CPREV+I+G	2308.51321574156	CPREV+I+G	2308.51321574156	False
10.0	235.0	RtREV+G+F	1986.03715542854	WAG+G	2016.49245299191	False
10.0	161.0	BLOSUM62+G	1385.75874300442	BLOSUM62+G	1385.75874300442	False
10.0	157.0	RtREV+I+F	1047.52930922224	WAG	1078.38963422709	False
10.0	242.0	RtREV+G+F	2618.75489648012	RtREV+G	2660.89673957348	False
10.0	237.0	WAG+G	1588.4588012017	WAG+G	1588.4588012017	False
10.0	353.0	WAG+G+F	2804.4735797091	WAG+G	2825.34897876884	False
10.0	278.0	CPREV+G+F	2790.53630039128	BLOSUM62+G	2815.1831641663	False
10.0	501.0	WAG+I+G+F	3687.47988816826	WAG+G+F	3688.56254131948	False
10.0	237.0	WAG+G	1588.4588012017	WAG+G	1588.4588012017	False
10.0	177.0	RtREV+G+F	1282.45812034382	Dayhoff+G	1303.614302627	False
10.0	304.0	WAG+I+G+F	2826.77735267822	WAG+I+F	2827.97512708457	False
10.0	237.0	WAG+G	1588.4588012017	WAG+G	1588.4588012017	False
10.0	237.0	WAG+G	1588.4588012017	WAG+G	1588.4588012017	False
10.0	237.0	WAG+G	1588.4588012017	WAG+G	1588.4588012017	False
10.0	275.0	BLOSUM62+I+F	3352.15779053896	CPREV+G	3393.04736739038	False
10.0	237.0	WAG+G	1588.4588012017	WAG+G	1588.4588012017	False
10.0	237.0	WAG+G	1588.4588012017	WAG+G	1588.4588012017	False
10.0	208.0	RtREV+F	1020.19244866886	JTT	1047.29437804669	False
10.0	237.0	WAG+G	1588.4588012017	WAG+G	1588.4588012017	False
10.0	260.0	WAG+G+F	2482.19763716177	JTT+G	2504.42068092582	True
10.0	315.0	WAG+G+F	2369.45257578548	WAG+G+F	2369.45257578548	False
10.0	306.0	WAG+G+F	2746.91043511117	BLOSUM62+G	2790.5738737332	False
10.0	537.0	BLOSUM62+I+G+F	4179.30000025917	BLOSUM62+I+G+F	4179.30000025917	False
10.0	148.0	Dayhoff+G	991.427723495801	Dayhoff+G	991.427723495801	False
10.0	286.0	WAG+G+F	1733.51163941194	WAG+G+F	1733.51163941194	False
10.0	298.0	WAG+G	1610.0008241343	WAG+G	1610.0008241343	True
10.0	233.0	WAG+I	2043.32403653823	WAG+I	2043.32403653823	False
10.0	237.0	WAG+G	1588.4588012017	WAG+G	1588.4588012017	False
10.0	286.0	WAG+G	2382.16710825861	WAG+G	2382.16710825861	True
10.0	284.0	JTT+G+F	2692.19110711618	JTT+G	2728.16974765537	True
10.0	97.0	DCMut+G	703.93431793644	DCMut+G	703.93431793644	False
10.0	236.0	WAG+G+F	2087.98332979833	WAG+G	2107.39391044501	False
10.0	209.0	Dayhoff+G+F	1664.0030372603	JTT+G	1707.12764924919	True
10.0	430.0	WAG+I+G+F	4849.52386764883	WAG+I+G	4894.44209185533	False
10.0	301.0	WAG+I+F	2850.01776549686	WAG+I	2875.59472020375	False
10.0	442.0	WAG+I+G+F	3825.4591241459	WAG+G+F	3827.52772454538	False
10.0	370.0	WAG+G	2528.2361449062	WAG+G	2528.2361449062	True
10.0	444.0	WAG+G	3822.36136235794	WAG+G	3822.36136235794	True
10.0	226.0	RtREV+G+F	2108.40858461997	WAG+G	2136.89301673626	False
10.0	518.0	WAG+G	3255.23092818439	WAG+G	3255.23092818439	True
10.0	260.0	CPREV+G+F	2564.36349567605	CPREV+G	2588.2463974651	False
10.0	385.0	RtREV+I+G+F	2888.84510988904	RtREV+G+F	2889.90238247647	False
10.0	414.0	WAG+I	3585.90637726	WAG+I	3585.90637726	False
10.0	161.0	VT+G	1040.91276153666	VT+G	1040.91276153666	False
10.0	202.0	WAG+I	1956.59540877628	WAG+I	1956.59540877628	False
10.0	333.0	JTT+G+F	2478.92935987581	JTT+G	2514.69985023555	True
10.0	403.0	BLOSUM62+G	3903.17475795922	BLOSUM62+G	3903.17475795922	False
10.0	184.0	JTT+G+F	1300.21869414139	JTT+G	1327.21257578675	True
10.0	303.0	WAG+G	2556.49735211599	WAG+G	2556.49735211599	True
10.0	311.0	RtREV+G+F	2165.85446782277	RtREV+G+F	2165.85446782277	False
10.0	553.0	WAG+G+F	4217.44957104602	WAG+G+F	4217.44957104602	False
10.0	202.0	WAG+G	1831.87198477629	WAG+G	1831.87198477629	False
10.0	209.0	WAG+G+F	2016.16656028043	WAG+G	2051.34430179693	False
10.0	389.0	RtREV+G+F	2992.06734390106	BLOSUM62	3040.42389943459	False
10.0	277.0	WAG+G+F	2451.42361385441	WAG+G	2478.38696468583	False
10.0	277.0	WAG+G+F	2451.42361385441	WAG+G	2478.38696468583	False
10.0	277.0	WAG+G+F	2451.42361385441	WAG+G	2478.38696468583	False
10.0	277.0	WAG+G+F	2451.42361385441	WAG+G	2478.38696468583	False
10.0	277.0	WAG+G+F	2451.42361385441	WAG+G	2478.38696468583	False
10.0	277.0	WAG+G+F	2451.42361385441	WAG+G	2478.38696468583	False
10.0	277.0	WAG+G+F	2451.42361385441	WAG+G	2478.38696468583	False
10.0	277.0	WAG+G+F	2451.42361385441	WAG+G	2478.38696468583	False
10.0	389.0	RtREV+I+F	2846.8863599276	RtREV+I+F	2846.8863599276	False
10.0	361.0	BLOSUM62+G	2936.19859281637	BLOSUM62+G	2936.19859281637	False
10.0	336.0	BLOSUM62+G+F	2437.60170527207	BLOSUM62+G	2473.86613413326	False
11.0	339.0	WAG+I+F	2012.68124743812	WAG+I	2052.86464998793	False
11.0	339.0	WAG+I+F	2012.68124743812	WAG+I	2052.86464998793	False
11.0	339.0	WAG+I+F	2012.68124743812	WAG+I	2052.86464998793	False
11.0	339.0	WAG+I+F	2012.68124743812	WAG+I	2052.86464998793	False
11.0	339.0	WAG+I+F	2012.68124743812	WAG+I	2052.86464998793	False
11.0	339.0	WAG+I+F	2012.68124743812	WAG+I	2052.86464998793	False
11.0	339.0	WAG+I+F	2012.68124743812	WAG+I	2052.86464998793	False
11.0	339.0	WAG+I+F	2012.68124743812	WAG+I	2052.86464998793	False
10.0	356.0	RtREV+G+F	2665.0543414844	WAG+G	2684.63122013898	False
10.0	230.0	WAG+G	1651.09950169048	WAG+G	1651.09950169048	False
10.0	230.0	WAG+G	1651.09950169048	WAG+G	1651.09950169048	False
10.0	230.0	WAG+G	1651.09950169048	WAG+G	1651.09950169048	False
10.0	230.0	WAG+G	1651.09950169048	WAG+G	1651.09950169048	False
10.0	230.0	WAG+G	1651.09950169048	WAG+G	1651.09950169048	False
10.0	230.0	WAG+G	1651.09950169048	WAG+G	1651.09950169048	False
10.0	230.0	WAG+G	1651.09950169048	WAG+G	1651.09950169048	False
10.0	230.0	WAG+G	1651.09950169048	WAG+G	1651.09950169048	False
10.0	277.0	WAG+G+F	2451.42361385441	WAG+G	2478.38696468583	False
10.0	277.0	WAG+G+F	2451.42361385441	WAG+G	2478.38696468583	False
10.0	277.0	WAG+G+F	2451.42361385441	WAG+G	2478.38696468583	False
10.0	277.0	WAG+G+F	2451.42361385441	WAG+G	2478.38696468583	False
10.0	277.0	WAG+G+F	2451.42361385441	WAG+G	2478.38696468583	False
10.0	277.0	WAG+G+F	2451.42361385441	WAG+G	2478.38696468583	False
10.0	277.0	WAG+G+F	2451.42361385441	WAG+G	2478.38696468583	False
10.0	277.0	WAG+G+F	2451.42361385441	WAG+G	2478.38696468583	False
10.0	496.0	RtREV+G+F	3877.20299959305	RtREV+G+F	3877.20299959305	False
10.0	496.0	RtREV+G+F	3877.20299959305	RtREV+G+F	3877.20299959305	False
10.0	496.0	RtREV+G+F	3877.20299959305	RtREV+G+F	3877.20299959305	False
10.0	496.0	RtREV+G+F	3877.20299959305	RtREV+G+F	3877.20299959305	False
10.0	496.0	RtREV+G+F	3877.20299959305	RtREV+G+F	3877.20299959305	False
10.0	496.0	RtREV+G+F	3877.20299959305	RtREV+G+F	3877.20299959305	False
10.0	496.0	RtREV+G+F	3877.20299959305	RtREV+G+F	3877.20299959305	False
10.0	496.0	RtREV+G+F	3877.20299959305	RtREV+G+F	3877.20299959305	False
11.0	339.0	WAG+I+F	2012.68124743812	WAG+I	2052.86464998793	False
11.0	339.0	WAG+I+F	2012.68124743812	WAG+I	2052.86464998793	False
11.0	339.0	WAG+I+F	2012.68124743812	WAG+I	2052.86464998793	False
11.0	339.0	WAG+I+F	2012.68124743812	WAG+I	2052.86464998793	False
11.0	339.0	WAG+I+F	2012.68124743812	WAG+I	2052.86464998793	False
11.0	339.0	WAG+I+F	2012.68124743812	WAG+I	2052.86464998793	False
11.0	339.0	WAG+I+F	2012.68124743812	WAG+I	2052.86464998793	False
11.0	339.0	WAG+I+F	2012.68124743812	WAG+I	2052.86464998793	False
10.0	854.0	WAG+I+F	4634.24245921603	WAG+I+F	4634.24245921603	False
10.0	854.0	WAG+I+F	4634.24245921603	WAG+I+F	4634.24245921603	False
10.0	854.0	WAG+I+F	4634.24245921603	WAG+I+F	4634.24245921603	False
10.0	854.0	WAG+I+F	4634.24245921603	WAG+I+F	4634.24245921603	False
10.0	854.0	WAG+I+F	4634.24245921603	WAG+I+F	4634.24245921603	False
10.0	854.0	WAG+I+F	4634.24245921603	WAG+I+F	4634.24245921603	False
10.0	854.0	WAG+I+F	4634.24245921603	WAG+I+F	4634.24245921603	False
10.0	854.0	WAG+I+F	4634.24245921603	WAG+I+F	4634.24245921603	False
10.0	214.0	RtREV+I+F	1246.4621751953	WAG+I	1283.56989953363	False
10.0	214.0	RtREV+I+F	1246.4621751953	WAG+I	1283.56989953363	False
10.0	214.0	RtREV+I+F	1246.4621751953	WAG+I	1283.56989953363	False
10.0	214.0	RtREV+I+F	1246.4621751953	WAG+I	1283.56989953363	False
10.0	214.0	RtREV+I+F	1246.4621751953	WAG+I	1283.56989953363	False
10.0	214.0	RtREV+I+F	1246.4621751953	WAG+I	1283.56989953363	False
10.0	214.0	RtREV+I+F	1246.4621751953	WAG+I	1283.56989953363	False
10.0	214.0	RtREV+I+F	1246.4621751953	WAG+I	1283.56989953363	False
10.0	348.0	JTT+G	2874.4921438623	JTT+G	2874.4921438623	True
10.0	209.0	RtREV+I+F	1292.25694267618	RtREV+I	1312.58800561323	False
10.0	209.0	RtREV+I+F	1292.25694267618	RtREV+I	1312.58800561323	False
10.0	209.0	RtREV+I+F	1292.25694267618	RtREV+I	1312.58800561323	False
10.0	209.0	RtREV+I+F	1292.25694267618	RtREV+I	1312.58800561323	False
10.0	209.0	RtREV+I+F	1292.25694267618	RtREV+I	1312.58800561323	False
10.0	209.0	RtREV+I+F	1292.25694267618	RtREV+I	1312.58800561323	False
10.0	209.0	RtREV+I+F	1292.25694267618	RtREV+I	1312.58800561323	False
10.0	209.0	RtREV+I+F	1292.25694267618	RtREV+I	1312.58800561323	False
10.0	260.0	RtREV+I+F	1644.93936463711	WAG	1684.90731085193	False
10.0	260.0	RtREV+I+F	1644.93936463711	WAG	1684.90731085193	False
10.0	260.0	RtREV+I+F	1644.93936463711	WAG	1684.90731085193	False
10.0	260.0	RtREV+I+F	1644.93936463711	WAG	1684.90731085193	False
10.0	260.0	RtREV+I+F	1644.93936463711	WAG	1684.90731085193	False
10.0	260.0	RtREV+I+F	1644.93936463711	WAG	1684.90731085193	False
10.0	260.0	RtREV+I+F	1644.93936463711	WAG	1684.90731085193	False
10.0	260.0	RtREV+I+F	1644.93936463711	WAG	1684.90731085193	False
10.0	207.0	CPREV+G+F	1341.96536333832	CPREV	1388.32514544109	False
10.0	207.0	CPREV+G+F	1341.96536333832	CPREV	1388.32514544109	False
10.0	207.0	CPREV+G+F	1341.96536333832	CPREV	1388.32514544109	False
10.0	207.0	CPREV+G+F	1341.96536333832	CPREV	1388.32514544109	False
10.0	207.0	CPREV+G+F	1341.96536333832	CPREV	1388.32514544109	False
10.0	207.0	CPREV+G+F	1341.96536333832	CPREV	1388.32514544109	False
10.0	207.0	CPREV+G+F	1341.96536333832	CPREV	1388.32514544109	False
10.0	207.0	CPREV+G+F	1341.96536333832	CPREV	1388.32514544109	False
10.0	854.0	WAG+I+F	4634.24245902788	WAG+I+F	4634.24245902788	False
10.0	854.0	WAG+I+F	4634.24245902788	WAG+I+F	4634.24245902788	False
10.0	854.0	WAG+I+F	4634.24245902788	WAG+I+F	4634.24245902788	False
10.0	854.0	WAG+I+F	4634.24245902788	WAG+I+F	4634.24245902788	False
10.0	854.0	WAG+I+F	4634.24245902788	WAG+I+F	4634.24245902788	False
10.0	854.0	WAG+I+F	4634.24245902788	WAG+I+F	4634.24245902788	False
10.0	854.0	WAG+I+F	4634.24245902788	WAG+I+F	4634.24245902788	False
10.0	854.0	WAG+I+F	4634.24245902788	WAG+I+F	4634.24245902788	False
10.0	496.0	RtREV+G+F	3877.20299959305	RtREV+G+F	3877.20299959305	False
10.0	496.0	RtREV+G+F	3877.20299959305	RtREV+G+F	3877.20299959305	False
10.0	496.0	RtREV+G+F	3877.20299959305	RtREV+G+F	3877.20299959305	False
10.0	496.0	RtREV+G+F	3877.20299959305	RtREV+G+F	3877.20299959305	False
10.0	496.0	RtREV+G+F	3877.20299959305	RtREV+G+F	3877.20299959305	False
10.0	496.0	RtREV+G+F	3877.20299959305	RtREV+G+F	3877.20299959305	False
10.0	496.0	RtREV+G+F	3877.20299959305	RtREV+G+F	3877.20299959305	False
10.0	496.0	RtREV+G+F	3877.20299959305	RtREV+G+F	3877.20299959305	False
10.0	142.0	RtREV+G+F	1203.34159512573	RtREV+G	1225.94815391634	False
10.0	207.0	CPREV+G+F	1341.96536340936	CPREV	1388.3251454325	False
10.0	207.0	CPREV+G+F	1341.96536340936	CPREV	1388.3251454325	False
10.0	207.0	CPREV+G+F	1341.96536340936	CPREV	1388.3251454325	False
10.0	207.0	CPREV+G+F	1341.96536340936	CPREV	1388.3251454325	False
10.0	207.0	CPREV+G+F	1341.96536340936	CPREV	1388.3251454325	False
10.0	207.0	CPREV+G+F	1341.96536340936	CPREV	1388.3251454325	False
10.0	207.0	CPREV+G+F	1341.96536340936	CPREV	1388.3251454325	False
10.0	207.0	CPREV+G+F	1341.96536340936	CPREV	1388.3251454325	False
10.0	241.0	RtREV+F	1661.31618972649	JTT	1680.8389742416	False
10.0	209.0	RtREV+I+F	1292.25694267618	RtREV+I	1312.58800561323	False
10.0	209.0	RtREV+I+F	1292.25694267618	RtREV+I	1312.58800561323	False
10.0	209.0	RtREV+I+F	1292.25694267618	RtREV+I	1312.58800561323	False
10.0	209.0	RtREV+I+F	1292.25694267618	RtREV+I	1312.58800561323	False
10.0	209.0	RtREV+I+F	1292.25694267618	RtREV+I	1312.58800561323	False
10.0	209.0	RtREV+I+F	1292.25694267618	RtREV+I	1312.58800561323	False
10.0	209.0	RtREV+I+F	1292.25694267618	RtREV+I	1312.58800561323	False
10.0	209.0	RtREV+I+F	1292.25694267618	RtREV+I	1312.58800561323	False
10.0	168.0	WAG+I	1448.03874109865	WAG+I	1448.03874109865	False
10.0	722.0	JTT+I+G+F	5424.50103903834	JTT+G+F	5425.55826717737	False
10.0	465.0	WAG+I+F	3684.11865268983	WAG+I+F	3684.11865268983	False
10.0	434.0	WAG+G+F	3104.7302043004	WAG+G+F	3104.7302043004	False
10.0	285.0	WAG+I+F	2583.75366029351	BLOSUM62+I	2619.08016401752	False
10.0	237.0	WAG+G	1588.4588012017	WAG+G	1588.4588012017	False
10.0	218.0	WAG+G	1550.37216748127	WAG+G	1550.37216748127	False
10.0	410.0	WAG+I+G	3083.97549419765	WAG+G	3085.03651673218	False
10.0	270.0	WAG+G	2322.37737281695	WAG+G	2322.37737281695	True
10.0	237.0	WAG+G	1588.4588012017	WAG+G	1588.4588012017	False
10.0	159.0	RtREV+I+F	1450.01732172528	WAG	1474.55797118692	False
10.0	237.0	WAG+G	1588.4588012017	WAG+G	1588.4588012017	False
10.0	237.0	WAG+G	1588.4588012017	WAG+G	1588.4588012017	False
10.0	237.0	WAG+G	1588.4588012017	WAG+G	1588.4588012017	False
10.0	237.0	WAG+G	1588.4588012017	WAG+G	1588.4588012017	False
10.0	237.0	WAG+G	1588.4588012017	WAG+G	1588.4588012017	False
10.0	237.0	WAG+G	1588.4588012017	WAG+G	1588.4588012017	False
10.0	237.0	WAG+G	1588.4588012017	WAG+G	1588.4588012017	False
10.0	237.0	WAG+G	1588.4588012017	WAG+G	1588.4588012017	False
10.0	237.0	WAG+G	1588.4588012017	WAG+G	1588.4588012017	False
10.0	237.0	WAG+G	1588.4588012017	WAG+G	1588.4588012017	False
10.0	237.0	WAG+G	1588.4588012017	WAG+G	1588.4588012017	False
10.0	237.0	WAG+G	1588.4588012017	WAG+G	1588.4588012017	False
10.0	237.0	WAG+G	1588.4588012017	WAG+G	1588.4588012017	False
10.0	237.0	WAG+G	1588.4588012017	WAG+G	1588.4588012017	False
10.0	237.0	WAG+G	1588.4588012017	WAG+G	1588.4588012017	False
10.0	237.0	WAG+G	1588.4588012017	WAG+G	1588.4588012017	False
10.0	237.0	WAG+G	1588.4588012017	WAG+G	1588.4588012017	False
10.0	237.0	WAG+G	1588.4588012017	WAG+G	1588.4588012017	False
10.0	205.0	JTT+G	1254.42595091818	JTT+G	1254.42595091818	True
10.0	444.0	RtREV+G+F	2881.65185298774	RtREV+G+F	2881.65185298774	False
10.0	305.0	JTT+G	2437.91179597389	JTT+G	2437.91179597389	True
10.0	237.0	WAG+G	1588.4588012017	WAG+G	1588.4588012017	False
10.0	595.0	WAG+G+F	3448.80275871731	WAG+G+F	3448.80275871731	False
10.0	214.0	RtREV+I+F	1246.4621751953	WAG+I	1283.56989953363	False
10.0	214.0	RtREV+I+F	1246.4621751953	WAG+I	1283.56989953363	False
10.0	214.0	RtREV+I+F	1246.4621751953	WAG+I	1283.56989953363	False
10.0	214.0	RtREV+I+F	1246.4621751953	WAG+I	1283.56989953363	False
10.0	214.0	RtREV+I+F	1246.4621751953	WAG+I	1283.56989953363	False
10.0	214.0	RtREV+I+F	1246.4621751953	WAG+I	1283.56989953363	False
10.0	214.0	RtREV+I+F	1246.4621751953	WAG+I	1283.56989953363	False
10.0	214.0	RtREV+I+F	1246.4621751953	WAG+I	1283.56989953363	False
10.0	147.0	RtREV+I+F	1023.58431032678	DCMut	1051.84123742331	False
10.0	458.0	RtREV+G+F	3716.35266209413	WAG+G	3736.0382734186	False
10.0	591.0	WAG+G+F	4392.55982215445	WAG+G+F	4392.55982215445	False
10.0	276.0	WAG+G+F	2018.10735434753	WAG+G	2038.90376030665	False
10.0	371.0	RtREV+G+F	2633.30161562164	RtREV+G	2661.54168373646	False
10.0	237.0	WAG+G	1588.4588012017	WAG+G	1588.4588012017	False
10.0	521.0	RtREV+G+F	3591.95774809491	RtREV+G+F	3591.95774809491	False
10.0	207.0	WAG+I+F	1987.38808255941	WAG+I	2019.70502202267	False
10.0	242.0	JTT+I	2091.95768897327	JTT+I	2091.95768897327	False
10.0	303.0	BLOSUM62	1802.09448706549	BLOSUM62	1802.09448706549	False
10.0	148.0	JTT+I	634.673993545382	JTT	635.874188478363	False
10.0	203.0	RtREV+G	1731.7496313162	RtREV+G	1731.7496313162	False
10.0	486.0	RtREV+G+F	3538.86604652962	JTT+G	3579.19559119808	True
10.0	694.0	WAG+I+G+F	5266.22127828704	WAG+G+F	5268.07356428	False
10.0	328.0	WAG+G	2309.48504566358	WAG+G	2309.48504566358	True
10.0	153.0	JTT+G+F	1332.41097628972	WAG	1352.55307353763	False
10.0	223.0	RtREV+I+F	1835.54279115958	RtREV	1865.92699764863	False
10.0	255.0	RtREV+G+F	2061.49031591259	RtREV+G+F	2061.49031591259	False
10.0	545.0	BLOSUM62+G	4394.62573730865	BLOSUM62+G	4394.62573730865	False
10.0	237.0	WAG+G	1588.4588012017	WAG+G	1588.4588012017	False
10.0	699.0	RtREV+G+F	4102.91810949623	BLOSUM62+G	4145.9728094233	False
10.0	418.0	WAG+G+F	3459.05616179853	BLOSUM62+G	3480.35138942569	False
10.0	300.0	VT+G+F	2533.51295418063	VT+G	2571.7913877481	False
10.0	395.0	BLOSUM62+F	3456.38809255578	WAG	3478.14316132012	False
10.0	589.0	RtREV+I+F	5043.04623566554	RtREV+I+F	5043.04623566554	False
10.0	253.0	WAG+G+F	1715.66372694917	BLOSUM62+G	1740.86143075488	False
10.0	749.0	WAG+G+F	5753.51962270012	BLOSUM62+G	5795.28075835906	False
10.0	230.0	WAG+G	1651.09950169048	WAG+G	1651.09950169048	False
10.0	230.0	WAG+G	1651.09950169048	WAG+G	1651.09950169048	False
10.0	230.0	WAG+G	1651.09950169048	WAG+G	1651.09950169048	False
10.0	230.0	WAG+G	1651.09950169048	WAG+G	1651.09950169048	False
10.0	230.0	WAG+G	1651.09950169048	WAG+G	1651.09950169048	False
10.0	230.0	WAG+G	1651.09950169048	WAG+G	1651.09950169048	False
10.0	230.0	WAG+G	1651.09950169048	WAG+G	1651.09950169048	False
10.0	230.0	WAG+G	1651.09950169048	WAG+G	1651.09950169048	False
10.0	293.0	WAG+I+F	1954.67335336746	WAG+I	1984.06874868428	False
10.0	276.0	JTT+G+F	2016.85238749946	JTT+G	2041.4095061291	True
10.0	243.0	RtREV+G+F	1649.86932360646	RtREV+G	1696.07715653942	False
10.0	154.0	RtREV+G	1049.56039290107	RtREV+G	1049.56039290107	False
10.0	340.0	RtREV+G+F	2785.91786658742	WAG+G	2830.86991675022	False
10.0	275.0	RtREV+G+F	1953.97479843121	RtREV+G+F	1953.97479843121	False
10.0	455.0	RtREV+G+F	3797.03397381791	RtREV+G+F	3797.03397381791	False
10.0	317.0	BLOSUM62+G	2717.58278783995	BLOSUM62+G	2717.58278783995	False
10.0	529.0	RtREV+I+F	3142.87322328457	RtREV+I+F	3142.87322328457	False
10.0	491.0	WAG+G+F	3552.26462093824	BLOSUM62+G	3582.18709010564	False
10.0	470.0	WAG+G+F	3795.17338326975	WAG+G	3819.71253025665	False
10.0	595.0	RtREV+G+F	4708.00052094923	WAG+G	4739.8538547513	False
10.0	533.0	WAG+G+F	4346.35826592886	WAG+G	4374.89061836544	False
10.0	741.0	WAG+I+G+F	5563.09416521659	BLOSUM62+I	5610.22322493963	False
10.0	98.0	JTT+I	657.61772288074	JTT+I	657.61772288074	False
10.0	759.0	WAG+G+F	5164.21313428693	WAG+G+F	5164.21313428693	False
10.0	599.0	RtREV+G+F	3632.93166861401	BLOSUM62+G	3676.40574204724	False
9.0	697.0	WAG+I+F	5633.46110822571	WAG+I+F	5633.46110822571	False
10.0	237.0	WAG+G	1588.4588012017	WAG+G	1588.4588012017	False
10.0	237.0	WAG+G	1588.4588012017	WAG+G	1588.4588012017	False
10.0	303.0	WAG+G	2464.84915246057	WAG+G	2464.84915246057	True
10.0	237.0	WAG+G	1588.4588012017	WAG+G	1588.4588012017	False
10.0	237.0	WAG+G	1588.4588012017	WAG+G	1588.4588012017	False
10.0	181.0	RtREV+G+F	1471.81725801087	WAG	1510.12785695369	False
10.0	222.0	RtREV+I+F	2132.27565071221	JTT+I	2157.37233099831	False
10.0	159.0	RtREV+G	1123.66070728824	RtREV+G	1123.66070728824	False
10.0	159.0	RtREV+G	1123.66070728824	RtREV+G	1123.66070728824	False
10.0	159.0	RtREV+G	1123.66070728824	RtREV+G	1123.66070728824	False
10.0	159.0	RtREV+G	1123.66070728824	RtREV+G	1123.66070728824	False
10.0	159.0	RtREV+G	1123.66070728824	RtREV+G	1123.66070728824	False
10.0	159.0	RtREV+G	1123.66070728824	RtREV+G	1123.66070728824	False
10.0	159.0	RtREV+G	1123.66070728824	RtREV+G	1123.66070728824	False
10.0	159.0	RtREV+G	1123.66070728824	RtREV+G	1123.66070728824	False
10.0	643.0	RtREV+G+F	3909.45193067149	RtREV+G+F	3909.45193067149	False
10.0	237.0	WAG+G	1588.4588012017	WAG+G	1588.4588012017	False
10.0	260.0	RtREV+I+F	1644.93936463711	WAG	1684.90731085193	False
10.0	260.0	RtREV+I+F	1644.93936463711	WAG	1684.90731085193	False
10.0	260.0	RtREV+I+F	1644.93936463711	WAG	1684.90731085193	False
10.0	260.0	RtREV+I+F	1644.93936463711	WAG	1684.90731085193	False
10.0	260.0	RtREV+I+F	1644.93936463711	WAG	1684.90731085193	False
10.0	260.0	RtREV+I+F	1644.93936463711	WAG	1684.90731085193	False
10.0	260.0	RtREV+I+F	1644.93936463711	WAG	1684.90731085193	False
10.0	260.0	RtREV+I+F	1644.93936463711	WAG	1684.90731085193	False
10.0	306.0	WAG+I	2532.02034098712	WAG+I	2532.02034098712	False
10.0	237.0	WAG+G	1588.4588012017	WAG+G	1588.4588012017	False
10.0	234.0	WAG+I	1875.99606884765	WAG+I	1875.99606884765	False
10.0	237.0	WAG+G	1588.4588012017	WAG+G	1588.4588012017	False
10.0	303.0	WAG+G	2712.08042432633	WAG+G	2712.08042432633	True
10.0	129.0	DCMut+G+F	1082.40332892558	DCMut+G	1113.30894770013	False
10.0	266.0	BLOSUM62+I	2088.69613958397	BLOSUM62+I	2088.69613958397	False
10.0	149.0	RtREV+I	836.781299518063	RtREV+I	836.781299518063	False
10.0	120.0	VT+G+F	768.139530095697	DCMut+I	787.49947223494	False
10.0	518.0	JTT+G+F	3955.15880454444	BLOSUM62+G	3994.55666321875	False
10.0	609.0	RtREV+G+F	4213.0129313176	RtREV+G+F	4213.0129313176	False
10.0	275.0	RtREV+G+F	1873.28567543505	WAG+G	1901.54785717567	False
10.0	306.0	RtREV+G+F	2011.16377725091	WAG+G	2040.80899344162	False
10.0	172.0	RtREV+G+F	1287.56433105385	WAG+G	1308.20701598562	False
10.0	248.0	WAG+I	1925.42071729315	WAG+I	1925.42071729315	False
10.0	237.0	WAG+G	1588.4588012017	WAG+G	1588.4588012017	False
10.0	147.0	RtREV+I	917.715801421025	RtREV+I	917.715801421025	False
10.0	251.0	WAG+I+F	2076.96195695348	BLOSUM62+I	2110.763486484	False
10.0	125.0	JTT+G	1008.95884549557	JTT+G	1008.95884549557	True
10.0	237.0	WAG+G	1588.4588012017	WAG+G	1588.4588012017	False
10.0	405.0	RtREV+G+F	3512.51485818638	RtREV+G	3548.49467872966	False
10.0	372.0	JTT+I	3361.3292059478	JTT+I	3361.3292059478	False
10.0	198.0	WAG+G+F	1524.59360020508	WAG+G	1545.96439204164	False
10.0	184.0	VT+I+F	1485.05878918011	WAG+I	1512.73427783393	False
10.0	85.0	WAG+I	655.239100259886	WAG+I	655.239100259886	False
10.0	237.0	WAG+G	1588.4588012017	WAG+G	1588.4588012017	False
10.0	237.0	WAG+G	1588.4588012017	WAG+G	1588.4588012017	False
10.0	237.0	WAG+G	1588.4588012017	WAG+G	1588.4588012017	False
10.0	237.0	WAG+G	1588.4588012017	WAG+G	1588.4588012017	False
10.0	223.0	BLOSUM62+I	2481.11600875964	BLOSUM62+I	2481.11600875964	False
10.0	281.0	WAG+G	1960.43928346559	WAG+G	1960.43928346559	True
10.0	267.0	WAG+I	2239.23830661107	WAG	2240.69530460175	False
10.0	439.0	RtREV+G+F	2802.29587910472	JTT+I	2833.37471707558	False
10.0	447.0	WAG+G+F	3029.01207645445	RtREV+G	3068.87826936522	False
10.0	245.0	DCMut+G	1581.16032109179	DCMut+G	1581.16032109179	False
10.0	159.0	RtREV+G	1123.66070728824	RtREV+G	1123.66070728824	False
10.0	159.0	RtREV+G	1123.66070728824	RtREV+G	1123.66070728824	False
10.0	159.0	RtREV+G	1123.66070728824	RtREV+G	1123.66070728824	False
10.0	159.0	RtREV+G	1123.66070728824	RtREV+G	1123.66070728824	False
10.0	159.0	RtREV+G	1123.66070728824	RtREV+G	1123.66070728824	False
10.0	159.0	RtREV+G	1123.66070728824	RtREV+G	1123.66070728824	False
10.0	159.0	RtREV+G	1123.66070728824	RtREV+G	1123.66070728824	False
10.0	159.0	RtREV+G	1123.66070728824	RtREV+G	1123.66070728824	False
10.0	662.0	JTT+I+G+F	3986.45483792104	JTT+G	4009.03233212524	True
10.0	237.0	WAG+G	1588.4588012017	WAG+G	1588.4588012017	False
10.0	237.0	WAG+G	1588.4588012017	WAG+G	1588.4588012017	False
10.0	1039.0	RtREV+I+F	4125.03551300773	RtREV+I+F	4125.03551300773	False
10.0	454.0	RtREV+G+F	3680.52682488496	WAG+I	3725.60464284458	False
10.0	194.0	BLOSUM62+G	1636.21510594825	BLOSUM62	1637.88766462571	False
10.0	142.0	WAG+F	1193.62771335929	WAG	1214.39234798066	False
10.0	284.0	BLOSUM62+I	2260.81316271028	BLOSUM62	2262.59593045002	False
10.0	237.0	WAG+G	1821.99998896872	WAG+G	1821.99998896872	False
10.0	342.0	CPREV+G+F	2805.45192710021	RtREV+G	2836.85033421055	False
10.0	479.0	RtREV+I+F	3438.08894243125	WAG+I	3482.44000278977	False
10.0	219.0	RtREV+G+F	1469.83862366181	BLOSUM62+G	1495.39220823987	False
10.0	194.0	RtREV+G+F	1163.09678930037	WAG+G	1191.09316865805	False
10.0	151.0	RtREV+I+F	1041.52333688664	RtREV+I	1061.94734822885	False
10.0	237.0	WAG+G	1588.4588012017	WAG+G	1588.4588012017	False
10.0	237.0	WAG+G	1588.4588012017	WAG+G	1588.4588012017	False
10.0	237.0	WAG+G	1588.4588012017	WAG+G	1588.4588012017	False
10.0	237.0	WAG+G	1588.4588012017	WAG+G	1588.4588012017	False
